# Supplementary material for: A requirement for Acinetobacter baumannii purine biosynthesis during lung infection is exacerbated by host zinc deficiency
Source: mSphere. 2026 Feb 9;11(3):e00735-25. doi: 10.1128/msphere.00735-25 (PMC13037415; doi:10.1128/msphere.00735-25)
Supplement: Table S1 — Results of Tn-seq TRANSIT analysis. [file msphere.00735-25-s0002.xlsx]

## Sheet: Table S1
Table S1. Results of Tn-seq TRANSIT analysis.
Contig	Treatment Condition	Reference Condition	Locus Tag	Gene Name	Number of TA Sites	Log2 Fold Change	P-Value	Adjusted P-Value	-log10 adj p value	Mean - Treatment	Mean - Reference	Non-Zero Mean - Treatment	Non-Zero Percent -Treatment	Non-Zero Mean - Reference	Non-Zero Percent - Reference	Status
chrom	in_vivo_ctrl_zn_wt	input	KZA74_00005	dnaA	95	2.173	0	0	#NUM!	1.9	26.3	26.3	0.07	58.1	0.45	-
chrom	in_vivo_ctrl_zn_wt	input	KZA74_00010	dnaN	74	1.784	0	0	#NUM!	4.2	26.7	31.1	0.14	68.1	0.39	-
chrom	in_vivo_ctrl_zn_wt	input	KZA74_00015	recF	63	0.663	0.191671	0.582112	0.234993	92.7	149.7	243.4	0.38	314.3	0.48	-
chrom	in_vivo_ctrl_zn_wt	input	KZA74_00020	gyrB	143	2.357	0	0	#NUM!	3.3	37.6	33	0.1	74.1	0.51	-
chrom	in_vivo_ctrl_zn_wt	input	KZA74_00025	cybC	22	-0.561	0.862124	1	0	312.1	209.9	858.2	0.36	615.8	0.34	-
chrom	in_vivo_ctrl_zn_wt	input	KZA74_00030	-	40	0.251	0.291842	0.744857	0.127927	666	793.8	1210.9	0.55	1628.2	0.49	-
chrom	in_vivo_ctrl_zn_wt	input	KZA74_00035	-	109	0.03	0.900249	1	0	476.7	487	980.4	0.49	923.2	0.53	-
chrom	in_vivo_ctrl_zn_wt	input	KZA74_00040	-	62	-0.277	0.868925	1	0	692.3	570.5	1181.4	0.59	930.9	0.61	-
chrom	in_vivo_ctrl_zn_wt	input	KZA74_00045	-	68	-0.129	0.941922	1	0	854.9	781.1	1585.5	0.54	1435.5	0.54	-
chrom	in_vivo_ctrl_zn_wt	input	KZA74_00050	-	69	-0.127	0.447961	0.92495	0.0338817	769.8	704.4	1422.8	0.54	1130.3	0.62	-
chrom	in_vivo_ctrl_zn_wt	input	KZA74_00055	erpA	17	2.179	1e-05	7.7e-05	4.11351	5.8	44	33	0.18	74.8	0.59	-
chrom	in_vivo_ctrl_zn_wt	input	KZA74_00060	-	63	-0.14	0.97961	1	0	735.5	667	1349.6	0.54	1200.7	0.56	-
chrom	in_vivo_ctrl_zn_wt	input	KZA74_00065	-	66	0.22	0.577311	1	0	451.6	527	652.7	0.69	717.1	0.73	-
chrom	in_vivo_ctrl_zn_wt	input	KZA74_00070	tyrS	86	2.054	0	0	#NUM!	2.6	26.6	23.1	0.11	62.6	0.42	-
chrom	in_vivo_ctrl_zn_wt	input	KZA74_00100	-	59	-0.233	0.720932	1	0	175.2	148.2	333.4	0.53	296.5	0.5	-
chrom	in_vivo_ctrl_zn_wt	input	KZA74_00105	-	65	-0.464	1	1	0	570.2	412.1	1029.6	0.55	799.6	0.52	-
chrom	in_vivo_ctrl_zn_wt	input	KZA74_00110	-	115	-0.29	0.089805	0.336676	0.472788	880.2	719.1	1650.4	0.53	1148.6	0.63	-
chrom	in_vivo_ctrl_zn_wt	input	KZA74_00115	-	11	0.292	0.913507	1	0	306.6	376.5	595.2	0.52	690.2	0.55	-
chrom	in_vivo_ctrl_zn_wt	input	KZA74_00120	rsmB	60	0.275	0.715536	1	0	302.4	367	611.6	0.49	699	0.53	-
chrom	in_vivo_ctrl_zn_wt	input	KZA74_00125	fmt	51	1.849	0	0	#NUM!	4.3	28.4	28.3	0.15	65.7	0.43	-
chrom	in_vivo_ctrl_zn_wt	input	KZA74_00130	ilvD	89	1.758	0	2e-06	5.69897	211.6	727.4	400.7	0.53	1135.8	0.64	-
chrom	in_vivo_ctrl_zn_wt	input	KZA74_00135	-	82	0.124	0.360269	0.837963	0.0767752	646.8	705.3	1128.4	0.57	1314.4	0.54	-
chrom	in_vivo_ctrl_zn_wt	input	KZA74_00140	-	47	-0.185	0.589265	1	0	543.9	477.9	1050.6	0.52	802.1	0.6	-
chrom	in_vivo_ctrl_zn_wt	input	KZA74_00145	-	52	0.123	0.910909	1	0	567.4	618.4	1053.7	0.54	1090.1	0.57	-
chrom	in_vivo_ctrl_zn_wt	input	KZA74_00150	-	82	0.112	0.34924	0.823183	0.0845036	437.9	473.7	690.5	0.63	784.7	0.6	-
chrom	in_vivo_ctrl_zn_wt	input	KZA74_00155	ppc	150	0.645	0.01989	0.095335	1.02075	355.9	559.3	699.4	0.51	1029.3	0.54	-
chrom	in_vivo_ctrl_zn_wt	input	KZA74_00160	-	41	0.088	0.672408	1	0	374.6	398.4	606.3	0.62	666.7	0.6	-
chrom	in_vivo_ctrl_zn_wt	input	KZA74_00165	-	64	-0.173	1	1	0	770.8	682.9	1345.4	0.57	1197.4	0.57	-
chrom	in_vivo_ctrl_zn_wt	input	KZA74_00170	-	165	-0.006	0.922519	1	0	537.8	535.6	902.3	0.6	875	0.61	-
chrom	in_vivo_ctrl_zn_wt	input	KZA74_00175	-	26	1.214	0.184253	0.569384	0.244595	207.8	488.6	578.9	0.36	1154.9	0.42	-
chrom	in_vivo_ctrl_zn_wt	input	KZA74_00180	dnaJ	57	2.199	0	0	#NUM!	4.7	39.4	24.2	0.19	80.3	0.49	-
chrom	in_vivo_ctrl_zn_wt	input	KZA74_00185	-	22	-0.119	0.969359	1	0	503.1	462.9	851.4	0.59	783.4	0.59	-
chrom	in_vivo_ctrl_zn_wt	input	KZA74_00190	dapB	45	1.619	0	0	#NUM!	9.1	38.4	42.4	0.21	71.9	0.53	-
chrom	in_vivo_ctrl_zn_wt	input	KZA74_00195	-	50	-0.012	0.787115	1	0	947.9	939.7	1528.8	0.62	1382	0.68	-
chrom	in_vivo_ctrl_zn_wt	input	KZA74_00200	-	72	-0.046	0.740156	1	0	802.6	777.3	1293.8	0.62	1286.5	0.6	-
chrom	in_vivo_ctrl_zn_wt	input	KZA74_00205	dkgB	39	-0.041	0.950096	1	0	368.8	358.4	770.5	0.48	681.9	0.53	-
chrom	in_vivo_ctrl_zn_wt	input	KZA74_00210	-	49	-0.134	0.993626	1	0	948.2	863.8	1437	0.66	1282.6	0.67	-
chrom	in_vivo_ctrl_zn_wt	input	KZA74_00215	-	24	-0.405	0.823162	1	0	556.1	418.8	785.1	0.71	609.2	0.69	-
chrom	in_vivo_ctrl_zn_wt	input	KZA74_00220	-	9	-0.539	0.965277	1	0	707.2	485	3182.2	0.22	2182.5	0.22	-
chrom	in_vivo_ctrl_zn_wt	input	KZA74_00225	-	105	-0.076	0.800022	1	0	563.4	534.2	975.2	0.58	942.6	0.57	-
chrom	in_vivo_ctrl_zn_wt	input	KZA74_00230	-	51	0.16	0.177918	0.556971	0.254167	773.8	865	1461.6	0.53	1297.5	0.67	-
chrom	in_vivo_ctrl_zn_wt	input	KZA74_00235	-	27	0.101	0.927839	1	0	665.9	714.5	1383.1	0.48	1330.4	0.54	-
chrom	in_vivo_ctrl_zn_wt	input	KZA74_00240	-	13	-0.008	0.818525	1	0	387.6	385.3	559.8	0.69	589.3	0.65	-
chrom	in_vivo_ctrl_zn_wt	input	KZA74_00245	-	30	-0.151	0.520621	0.97659	0.0102877	687.6	618.7	998.1	0.69	789.9	0.78	-
chrom	in_vivo_ctrl_zn_wt	input	KZA74_00250	mutY	48	-0.012	0.951814	1	0	494.6	490.3	741.9	0.67	724.2	0.68	-
chrom	in_vivo_ctrl_zn_wt	input	KZA74_00255	-	16	-0.182	0.896091	1	0	325	285.9	520.1	0.62	481.6	0.59	-
chrom	in_vivo_ctrl_zn_wt	input	KZA74_00260	-	36	-0.143	0.840176	1	0	610.6	552.4	1030.4	0.59	846.2	0.65	-
chrom	in_vivo_ctrl_zn_wt	input	KZA74_00265	-	11	-0.158	0.883065	1	0	1193.6	1069.4	1875.7	0.64	1809.8	0.59	-
chrom	in_vivo_ctrl_zn_wt	input	KZA74_00270	-	27	0.023	0.949689	1	0	376.9	383	763.2	0.49	766.1	0.5	-
chrom	in_vivo_ctrl_zn_wt	input	KZA74_00275	-	66	-0.008	0.639412	1	0	788.7	784.1	1229.7	0.64	1262.2	0.62	-
chrom	in_vivo_ctrl_zn_wt	input	KZA74_00280	-	78	-0.059	0.918133	1	0	394.4	378.3	709.9	0.56	678.4	0.56	-
chrom	in_vivo_ctrl_zn_wt	input	KZA74_00285	-	52	-0.179	0.927377	1	0	643	567.2	1055.9	0.61	880.5	0.64	-
chrom	in_vivo_ctrl_zn_wt	input	KZA74_00290	-	12	-0.331	0.913682	1	0	265.8	210.3	368.1	0.72	280.4	0.75	-
chrom	in_vivo_ctrl_zn_wt	input	KZA74_00295	-	36	1.871	0	0	#NUM!	23.1	97.7	48.9	0.47	159.9	0.61	-
chrom	in_vivo_ctrl_zn_wt	input	KZA74_00300	-	33	1.505	0.000224	0.001418	2.84832	27.8	88	74.3	0.37	152.9	0.58	-
chrom	in_vivo_ctrl_zn_wt	input	KZA74_00305	dapA	53	1.801	0	0	#NUM!	5.7	32.3	31.3	0.18	60.1	0.54	-
chrom	in_vivo_ctrl_zn_wt	input	KZA74_00310	pncA	36	-0.348	0.774867	1	0	715.9	561.6	1154	0.62	842.4	0.67	-
chrom	in_vivo_ctrl_zn_wt	input	KZA74_00315	-	60	-0.326	0.855645	1	0	1412.6	1125.6	2230.4	0.63	1754.2	0.64	-
chrom	in_vivo_ctrl_zn_wt	input	KZA74_00320	-	85	-0.148	0.986779	1	0	880.6	794	1448.8	0.61	1273.5	0.62	-
chrom	in_vivo_ctrl_zn_wt	input	KZA74_00325	-	30	-0.004	0.970771	1	0	320.2	319.2	640.3	0.5	638.5	0.5	-
chrom	in_vivo_ctrl_zn_wt	input	KZA74_00330	hppD	64	0.081	0.039877	0.173424	0.760891	547.6	579.5	1001.4	0.55	989	0.59	-
chrom	in_vivo_ctrl_zn_wt	input	KZA74_00335	-	49	-0.058	0.977008	1	0	482.4	463.3	909.2	0.53	856.7	0.54	-
chrom	in_vivo_ctrl_zn_wt	input	KZA74_00340	-	30	-0.178	0.681897	1	0	256.2	225.9	452.1	0.57	347.6	0.65	-
chrom	in_vivo_ctrl_zn_wt	input	KZA74_00345	maiA	32	0.263	0.567193	1	0	246.3	296.6	606.3	0.41	575.3	0.52	-
chrom	in_vivo_ctrl_zn_wt	input	KZA74_00350	fahA	67	0.009	0.829859	1	0	223.7	225.1	387.7	0.58	391.8	0.57	-
chrom	in_vivo_ctrl_zn_wt	input	KZA74_00355	-	83	0.035	0.859576	1	0	400	409.9	748.8	0.53	764.5	0.54	-
chrom	in_vivo_ctrl_zn_wt	input	KZA74_00360	-	36	-0.006	0.755045	1	0	171.2	170.5	298.2	0.57	261.2	0.65	-
chrom	in_vivo_ctrl_zn_wt	input	KZA74_00365	zigA	57	-0.099	0.745536	1	0	508.7	474.6	887.6	0.57	858.8	0.55	-
chrom	in_vivo_ctrl_zn_wt	input	KZA74_00370	-	87	-0.306	0.691325	1	0	854.5	690	1486.8	0.57	1122.1	0.61	-
chrom	in_vivo_ctrl_zn_wt	input	KZA74_00375	hutC	39	0.26	0.859603	1	0	490.6	588.6	1275.6	0.38	1350.3	0.44	-
chrom	in_vivo_ctrl_zn_wt	input	KZA74_00380	-	23	0.032	0.978055	1	0	74	75.8	145.9	0.51	139.4	0.54	-
chrom	in_vivo_ctrl_zn_wt	input	KZA74_00385	hutU	91	-0.231	0.26181	0.704528	0.152102	819.9	697.7	1462.9	0.56	1085.4	0.64	-
chrom	in_vivo_ctrl_zn_wt	input	KZA74_00390	hutH	80	-0.033	0.68599	1	0	707.2	691.2	1488.8	0.47	1286	0.54	-
chrom	in_vivo_ctrl_zn_wt	input	KZA74_00395	-	76	-0.139	0.487354	0.959572	0.0179224	529.3	480.1	997.3	0.53	793.2	0.61	-
chrom	in_vivo_ctrl_zn_wt	input	KZA74_00400	hutI	62	0.188	0.223791	0.639357	0.194257	197.5	225.8	510.3	0.39	444.4	0.51	-
chrom	in_vivo_ctrl_zn_wt	input	KZA74_00405	hutG	46	0.797	0.034395	0.152335	0.8172	42.3	77.2	92.6	0.46	136.6	0.57	-
chrom	in_vivo_ctrl_zn_wt	input	KZA74_00410	-	103	-0.086	0.95416	1	0	450.5	424	886.6	0.51	823.9	0.51	-
chrom	in_vivo_ctrl_zn_wt	input	KZA74_00415	-	39	-0.393	0.529542	0.981726	0.00800971	35	25.4	85.2	0.41	66.1	0.38	-
chrom	in_vivo_ctrl_zn_wt	input	KZA74_00420	murI	49	-0.338	0.786113	1	0	326.5	257.2	585.3	0.56	475.6	0.54	-
chrom	in_vivo_ctrl_zn_wt	input	KZA74_00425	-	49	-0.296	0.358294	0.837352	0.0770919	545.9	443.7	1273.8	0.43	1242.5	0.36	-
chrom	in_vivo_ctrl_zn_wt	input	KZA74_00430	-	94	-0.32	0.613852	1	0	621.6	496.9	1068.9	0.58	798.5	0.62	-
chrom	in_vivo_ctrl_zn_wt	input	KZA74_00435	-	13	-0.774	0.298097	0.754956	0.122078	46.9	25.3	101.6	0.46	65.9	0.38	-
chrom	in_vivo_ctrl_zn_wt	input	KZA74_00440	glmS	102	1.843	0	0	#NUM!	1.7	19.1	21.8	0.08	55.6	0.34	-
chrom	in_vivo_ctrl_zn_wt	input	KZA74_00445	glmU	74	2.07	0	0	#NUM!	3	28.6	23.8	0.13	64.1	0.45	-
chrom	in_vivo_ctrl_zn_wt	input	KZA74_00450	-	33	2.204	1e-06	5e-06	5.30103	25.8	136.9	73	0.35	220.3	0.62	-
chrom	in_vivo_ctrl_zn_wt	input	KZA74_00455	thiL	44	1.798	0	0	#NUM!	4.9	29.5	30.9	0.16	64.8	0.45	-
chrom	in_vivo_ctrl_zn_wt	input	KZA74_00460	nusB	30	2.078	0	0	#NUM!	6.8	45	29.3	0.23	81.8	0.55	-
chrom	in_vivo_ctrl_zn_wt	input	KZA74_00465	ribE	26	2.272	0	0	#NUM!	3.5	35.9	27	0.13	77.7	0.46	-
chrom	in_vivo_ctrl_zn_wt	input	KZA74_00470	-	54	0.762	0.053774	0.220827	0.655948	362.2	617.7	875.7	0.41	1076	0.57	-
chrom	in_vivo_ctrl_zn_wt	input	KZA74_00475	-	74	1.976	0	0	#NUM!	3.4	28.2	30.5	0.11	65.2	0.43	-
chrom	in_vivo_ctrl_zn_wt	input	KZA74_00480	serB	63	3.24	0	0	#NUM!	22.5	255.1	63.5	0.35	472.6	0.54	-
chrom	in_vivo_ctrl_zn_wt	input	KZA74_00485	-	21	-0.526	0.806053	1	0	1672.9	1160.2	2702.4	0.62	1949.1	0.6	-
chrom	in_vivo_ctrl_zn_wt	input	KZA74_00490	-	30	-0.289	0.305455	0.766785	0.115326	36.6	29.1	71.7	0.51	69.8	0.42	-
chrom	in_vivo_ctrl_zn_wt	input	KZA74_00495	dtd	18	-0.121	0.487486	0.959572	0.0179224	429.7	394.8	966.8	0.44	676.9	0.58	-
chrom	in_vivo_ctrl_zn_wt	input	KZA74_00500	-	92	-0.025	0.595895	1	0	636.7	625.8	1065	0.6	1086.2	0.58	-
chrom	in_vivo_ctrl_zn_wt	input	KZA74_00505	-	24	-0.475	0.851186	1	0	371.6	266	764.5	0.49	532	0.5	-
chrom	in_vivo_ctrl_zn_wt	input	KZA74_00510	pncB	77	-0.2	0.764457	1	0	276.7	240.3	620.5	0.45	486.9	0.49	-
chrom	in_vivo_ctrl_zn_wt	input	KZA74_00515	-	45	0.339	0.622233	1	0	348.9	442.8	672.8	0.52	751.8	0.59	-
chrom	in_vivo_ctrl_zn_wt	input	KZA74_00520	asd	51	1.749	0	0	#NUM!	3.9	24.8	26.9	0.14	55	0.45	-
chrom	in_vivo_ctrl_zn_wt	input	KZA74_00525	-	76	0.018	0.718013	1	0	495.2	501.4	784	0.63	802.3	0.62	-
chrom	in_vivo_ctrl_zn_wt	input	KZA74_00530	phoR	91	2.241	0	0	#NUM!	68.4	341.9	137.3	0.5	598.3	0.57	-
chrom	in_vivo_ctrl_zn_wt	input	KZA74_00535	phoB	39	2.185	1e-06	5e-06	5.30103	60.4	292.4	141.3	0.43	430.3	0.68	-
chrom	in_vivo_ctrl_zn_wt	input	KZA74_00540	-	34	0.197	0.861449	1	0	858	984.5	1458.7	0.59	1594	0.62	-
chrom	in_vivo_ctrl_zn_wt	input	KZA74_00545	-	57	-0.104	0.318666	0.783441	0.105994	386.4	359.2	892.9	0.43	671.3	0.54	-
chrom	in_vivo_ctrl_zn_wt	input	KZA74_00550	-	92	-0.304	0.590494	1	0	605.8	489.7	1038.5	0.58	776.8	0.63	-
chrom	in_vivo_ctrl_zn_wt	input	KZA74_00555	-	58	-0.054	0.979724	1	0	833	802.5	1282.7	0.65	1193.4	0.67	-
chrom	in_vivo_ctrl_zn_wt	input	KZA74_00560	-	59	0.167	0.841942	1	0	364.2	409.7	700.8	0.52	755.3	0.54	-
chrom	in_vivo_ctrl_zn_wt	input	KZA74_00565	-	31	-0.048	0.495693	0.96345	0.0161708	237.5	229.6	424.8	0.56	459.2	0.5	-
chrom	in_vivo_ctrl_zn_wt	input	KZA74_00570	-	20	-0.159	0.980246	1	0	103.6	92.3	200.5	0.52	175.7	0.53	-
chrom	in_vivo_ctrl_zn_wt	input	KZA74_00575	gshA	97	1.524	0	0	#NUM!	85.5	255.4	168.2	0.51	427.2	0.6	-
chrom	in_vivo_ctrl_zn_wt	input	KZA74_00580	-	25	1.661	0.021858	0.103127	0.986628	64.7	215.4	173.3	0.37	384.7	0.56	-
chrom	in_vivo_ctrl_zn_wt	input	KZA74_00585	-	201	-0.279	0.758893	1	0	536.1	440.8	1066.9	0.5	877.3	0.5	-
chrom	in_vivo_ctrl_zn_wt	input	KZA74_00590	-	215	-0.346	0.023205	0.108631	0.964046	340.7	267	845.1	0.4	786.2	0.34	-
chrom	in_vivo_ctrl_zn_wt	input	KZA74_00595	-	93	-0.574	1	1	0	45.7	29.1	335.6	0.14	245.7	0.12	low saturation (<15%) across all conditions (pan-growth-defect) - not analyzed
chrom	in_vivo_ctrl_zn_wt	input	KZA74_00600	-	81	-0.821	1	1	0	142.7	78.6	1195.3	0.12	749	0.1	low saturation (<15%) across all conditions (pan-growth-defect) - not analyzed
chrom	in_vivo_ctrl_zn_wt	input	KZA74_00605	-	79	-0.392	1	1	0	4.9	2.5	44.4	0.11	33.3	0.08	low saturation (<15%) across all conditions (pan-growth-defect) - not analyzed
chrom	in_vivo_ctrl_zn_wt	input	KZA74_00610	-	63	-0.32	0.310792	0.77143	0.112703	78.2	61.6	328.5	0.24	337.7	0.18	-
chrom	in_vivo_ctrl_zn_wt	input	KZA74_00615	-	34	-0.166	0.056867	0.231698	0.635078	372.2	331.2	882.9	0.42	1251.1	0.26	-
chrom	in_vivo_ctrl_zn_wt	input	KZA74_00620	-	92	-0.643	0.139908	0.472549	0.325553	303.4	192.6	602.5	0.5	347.4	0.55	-
chrom	in_vivo_ctrl_zn_wt	input	KZA74_00625	-	33	-0.324	0.520377	0.97659	0.0102877	408.9	325.6	686.1	0.6	613.9	0.53	-
chrom	in_vivo_ctrl_zn_wt	input	KZA74_00630	parE	98	1.753	0	0	#NUM!	4.3	26.3	28.6	0.15	60.6	0.43	-
chrom	in_vivo_ctrl_zn_wt	input	KZA74_00635	-	25	0.405	0.755234	1	0	263	349.8	616.5	0.43	699.6	0.5	-
chrom	in_vivo_ctrl_zn_wt	input	KZA74_00640	alc	52	-0.082	0.770868	1	0	342.6	323.3	643.8	0.53	634.5	0.51	-
chrom	in_vivo_ctrl_zn_wt	input	KZA74_00645	hpxO	62	-0.058	0.30107	0.758763	0.119894	322.6	309.6	740.7	0.44	573.1	0.54	-
chrom	in_vivo_ctrl_zn_wt	input	KZA74_00650	-	46	0.15	0.315003	0.779973	0.10792	748.3	831.2	1122.5	0.67	1365.5	0.61	-
chrom	in_vivo_ctrl_zn_wt	input	KZA74_00655	-	87	0.021	0.936601	1	0	706.4	716.8	1254.3	0.56	1234.8	0.58	-
chrom	in_vivo_ctrl_zn_wt	input	KZA74_00660	uraH	19	0.013	0.849465	1	0	390.8	394.4	742.5	0.53	788.7	0.5	-
chrom	in_vivo_ctrl_zn_wt	input	KZA74_00665	uraD	23	0.379	0.697917	1	0	278.1	363.3	619.1	0.45	668.5	0.54	-
chrom	in_vivo_ctrl_zn_wt	input	KZA74_00670	puuE	58	-0.292	0.236808	0.65934	0.180891	765.2	624.2	1331.4	0.57	1270.3	0.49	-
chrom	in_vivo_ctrl_zn_wt	input	KZA74_00675	-	20	-0.512	0.084965	0.32187	0.492319	633.8	442.9	1358.1	0.47	656.2	0.68	-
chrom	in_vivo_ctrl_zn_wt	input	KZA74_00680	-	18	-0.531	0.886766	1	0	906.4	625.7	1748.1	0.52	1185.6	0.53	-
chrom	in_vivo_ctrl_zn_wt	input	KZA74_00685	-	56	0.805	0.000277	0.001743	2.7587	21.9	42	55	0.4	92.3	0.46	-
chrom	in_vivo_ctrl_zn_wt	input	KZA74_00690	dsbD	104	-0.227	0.358492	0.837352	0.0770919	442.8	377.5	891.3	0.5	665.4	0.57	-
chrom	in_vivo_ctrl_zn_wt	input	KZA74_00695	-	96	0.221	0.40036	0.882258	0.0544044	142.4	166.8	275.2	0.52	320.3	0.52	-
chrom	in_vivo_ctrl_zn_wt	input	KZA74_00700	-	53	-0.397	0.669409	1	0	592.4	448.8	1177.4	0.5	951.4	0.47	-
chrom	in_vivo_ctrl_zn_wt	input	KZA74_00705	-	28	-0.198	0.249584	0.683728	0.165117	230.9	200.6	484.8	0.48	561.7	0.36	-
chrom	in_vivo_ctrl_zn_wt	input	KZA74_00710	-	22	-0.179	0.979399	1	0	469.4	414	911.1	0.52	759.1	0.55	-
chrom	in_vivo_ctrl_zn_wt	input	KZA74_00715	xth	49	-0.232	0.604955	1	0	343	291.4	646.4	0.53	594.9	0.49	-
chrom	in_vivo_ctrl_zn_wt	input	KZA74_00720	pyrE	36	1.155	4.3e-05	0.000298	3.52578	5.7	18.8	32.4	0.18	48.4	0.39	-
chrom	in_vivo_ctrl_zn_wt	input	KZA74_00725	-	16	0.547	0.438752	0.914623	0.0387579	231.4	340.5	326.7	0.71	495.2	0.69	-
chrom	in_vivo_ctrl_zn_wt	input	KZA74_00730	-	147	-0.331	0.425864	0.902682	0.0444652	580.4	460.4	1057.6	0.55	878.9	0.52	-
chrom	in_vivo_ctrl_zn_wt	input	KZA74_00735	-	13	-0.501	0.25979	0.701179	0.154171	610.9	430.2	1254	0.49	1398.1	0.31	-
chrom	in_vivo_ctrl_zn_wt	input	KZA74_00740	gshB	61	-0.124	0.981328	1	0	463.5	424.9	848.3	0.55	762.4	0.56	-
chrom	in_vivo_ctrl_zn_wt	input	KZA74_00745	murG	58	2.051	0	0	#NUM!	1.7	22.6	26.2	0.06	59.5	0.38	-
chrom	in_vivo_ctrl_zn_wt	input	KZA74_00750	murC	86	2.5	0	0	#NUM!	2.1	35.3	24.9	0.09	66	0.53	-
chrom	in_vivo_ctrl_zn_wt	input	KZA74_00755	-	50	2.532	0	0	#NUM!	2.9	40.7	23	0.13	70.3	0.58	-
chrom	in_vivo_ctrl_zn_wt	input	KZA74_00760	-	52	2.344	0	0	#NUM!	3.1	36.3	30.5	0.1	71.2	0.51	-
chrom	in_vivo_ctrl_zn_wt	input	KZA74_00765	ftsA	66	2.124	0	0	#NUM!	3.1	30.5	24.9	0.13	62.9	0.48	-
chrom	in_vivo_ctrl_zn_wt	input	KZA74_00770	ftsZ	72	2.058	0	0	#NUM!	2.8	27.5	23.2	0.12	55.7	0.49	-
chrom	in_vivo_ctrl_zn_wt	input	KZA74_00775	lpxC	56	1.565	0	0	#NUM!	3.7	20.9	26.2	0.14	55.6	0.38	-
chrom	in_vivo_ctrl_zn_wt	input	KZA74_00780	-	29	1.26	0.001612	0.009249	2.03391	16.5	46.5	51.3	0.32	107.9	0.43	-
chrom	in_vivo_ctrl_zn_wt	input	KZA74_00785	-	41	1.149	0.004095	0.022089	1.65582	73.7	169.6	148.6	0.5	272.6	0.62	-
chrom	in_vivo_ctrl_zn_wt	input	KZA74_00790	aceE	157	0.91	4.7e-05	0.000324	3.48945	80.2	155	188.8	0.42	283	0.55	-
chrom	in_vivo_ctrl_zn_wt	input	KZA74_00795	-	85	1.327	2e-06	1.5e-05	4.82391	38.7	104.6	98.7	0.39	222.4	0.47	-
chrom	in_vivo_ctrl_zn_wt	input	KZA74_00800	-	17	-0.309	0.776887	1	0	1061.8	855.9	1805	0.59	1616.7	0.53	-
chrom	in_vivo_ctrl_zn_wt	input	KZA74_00805	-	33	0.588	0.083672	0.317957	0.497632	286.2	432.9	616	0.46	680.2	0.64	-
chrom	in_vivo_ctrl_zn_wt	input	KZA74_00810	-	162	-0.176	0.318663	0.783441	0.105994	495.8	438.4	879.3	0.56	825.8	0.53	-
chrom	in_vivo_ctrl_zn_wt	input	KZA74_00815	-	48	-0.697	0.497092	0.96345	0.0161708	425.5	260.6	775.7	0.55	500.4	0.52	-
chrom	in_vivo_ctrl_zn_wt	input	KZA74_00820	-	18	-0.07	0.759193	1	0	282.3	268.8	609.8	0.46	483.8	0.56	-
chrom	in_vivo_ctrl_zn_wt	input	KZA74_00825	guaB	79	1.903	0	0	#NUM!	3.9	28.2	28.7	0.14	61.8	0.46	-
chrom	in_vivo_ctrl_zn_wt	input	KZA74_00830	glmM	84	2.218	0	0	#NUM!	2.5	29.8	29.7	0.08	65	0.46	-
chrom	in_vivo_ctrl_zn_wt	input	KZA74_00835	pdxH	41	1.965	0	0	#NUM!	6.2	38.6	42	0.15	73.5	0.52	-
chrom	in_vivo_ctrl_zn_wt	input	KZA74_00840	recJ	97	-0.252	0.840354	1	0	612.4	513.5	1012.6	0.6	816.6	0.63	-
chrom	in_vivo_ctrl_zn_wt	input	KZA74_00845	-	57	0.208	0.749262	1	0	266.2	308.3	459.9	0.58	509.3	0.61	-
chrom	in_vivo_ctrl_zn_wt	input	KZA74_00850	prfB	57	1.938	0	0	#NUM!	7.2	41.8	35.2	0.2	72.1	0.58	-
chrom	in_vivo_ctrl_zn_wt	input	KZA74_00850	prfB	57	1.938	0	0	#NUM!	7.2	41.8	35.2	0.2	72.1	0.58	-
chrom	in_vivo_ctrl_zn_wt	input	KZA74_00855	-	18	0.025	0.980613	1	0	371.5	378.2	626.9	0.59	618.9	0.61	-
chrom	in_vivo_ctrl_zn_wt	input	KZA74_00860	-	61	-0.23	0.868745	1	0	380.3	323.4	644.4	0.59	555.7	0.58	-
chrom	in_vivo_ctrl_zn_wt	input	KZA74_00865	-	72	1.615	0	0	#NUM!	4.9	25.2	27.6	0.18	61.5	0.41	-
chrom	in_vivo_ctrl_zn_wt	input	KZA74_00870	-	52	-0.107	0.732712	1	0	380	352.5	681.4	0.56	564.1	0.62	-
chrom	in_vivo_ctrl_zn_wt	input	KZA74_00875	-	70	-0.316	0.821727	1	0	593.4	475.8	1153.8	0.51	938.2	0.51	-
chrom	in_vivo_ctrl_zn_wt	input	KZA74_00880	-	46	-0.56	0.460388	0.93684	0.0283346	448.5	302.6	923.8	0.49	556.8	0.54	-
chrom	in_vivo_ctrl_zn_wt	input	KZA74_00885	acs	112	-0.181	0.77664	1	0	492	433.3	944.6	0.52	770.3	0.56	-
chrom	in_vivo_ctrl_zn_wt	input	KZA74_00890	-	32	-0.155	0.437107	0.914623	0.0387579	488.5	438.1	977	0.5	1038.6	0.42	-
chrom	in_vivo_ctrl_zn_wt	input	KZA74_00895	-	24	-0.095	0.989289	1	0	317.1	296.6	736.6	0.43	647.1	0.46	-
chrom	in_vivo_ctrl_zn_wt	input	KZA74_00900	sfnG	57	-0.503	0.28936	0.743861	0.128508	256.3	179.4	534.6	0.48	329.9	0.54	-
chrom	in_vivo_ctrl_zn_wt	input	KZA74_00905	msuE	45	-0.385	0.205473	0.608671	0.215617	367	279.8	635.2	0.58	585.6	0.48	-
chrom	in_vivo_ctrl_zn_wt	input	KZA74_00910	-	38	0.25	0.34585	0.818534	0.0869633	599.9	714.2	1340.9	0.45	1233.7	0.58	-
chrom	in_vivo_ctrl_zn_wt	input	KZA74_00915	-	43	0.468	0.176162	0.554092	0.256418	64	90.4	121.4	0.53	165.4	0.55	-
chrom	in_vivo_ctrl_zn_wt	input	KZA74_00920	-	197	0.287	1	1	0	346.5	423.8	669.3	0.52	725.9	0.58	Has Coefs, but Pvals are NAs (model failure)
chrom	in_vivo_ctrl_zn_wt	input	KZA74_00925	-	20	-0.331	0.81085	1	0	539.6	428	735.8	0.73	611.4	0.7	-
chrom	in_vivo_ctrl_zn_wt	input	KZA74_00930	-	88	-0.016	0.951122	1	0	369.7	365.5	606.2	0.61	584.7	0.62	-
chrom	in_vivo_ctrl_zn_wt	input	KZA74_00935	-	53	-0.197	0.587376	1	0	646.2	563	1017.2	0.64	947.2	0.59	-
chrom	in_vivo_ctrl_zn_wt	input	KZA74_00940	betT	134	0.264	0.237182	0.659874	0.180539	314.3	378.5	582.3	0.54	611	0.62	-
chrom	in_vivo_ctrl_zn_wt	input	KZA74_00945	omp33-36	65	0.305	0.268306	0.713509	0.146601	518.7	642	1076	0.48	1084	0.59	-
chrom	in_vivo_ctrl_zn_wt	input	KZA74_00950	-	124	-0.077	0.178003	0.556971	0.254167	244.5	231.6	494.4	0.49	517.4	0.45	-
chrom	in_vivo_ctrl_zn_wt	input	KZA74_00955	uvrA	149	0.148	0	0	#NUM!	282.5	313.5	513.4	0.55	494.3	0.63	-
chrom	in_vivo_ctrl_zn_wt	input	KZA74_00960	-	32	-0.027	0.933237	1	0	574.8	563.8	919.6	0.62	902.1	0.62	-
chrom	in_vivo_ctrl_zn_wt	input	KZA74_00965	-	46	-0.069	0.95126	1	0	304.8	290.4	513	0.59	485.7	0.6	-
chrom	in_vivo_ctrl_zn_wt	input	KZA74_00970	-	25	-0.507	0.882791	1	0	686.7	481.7	1355.3	0.51	963.4	0.5	-
chrom	in_vivo_ctrl_zn_wt	input	KZA74_00975	-	19	0.167	0.90663	1	0	800.3	899.2	1200.4	0.67	1314.3	0.68	-
chrom	in_vivo_ctrl_zn_wt	input	KZA74_00980	tenA	41	0.043	0.111152	0.395765	0.402563	449.5	463.4	1043.2	0.43	775.5	0.6	-
chrom	in_vivo_ctrl_zn_wt	input	KZA74_00985	-	60	0.017	0.881914	1	0	277.8	281.2	505.1	0.55	511.4	0.55	-
chrom	in_vivo_ctrl_zn_wt	input	KZA74_00990	-	90	0.445	0.112545	0.399546	0.398433	297.6	407	565.9	0.53	642.6	0.63	-
chrom	in_vivo_ctrl_zn_wt	input	KZA74_00995	ssb	28	1.602	1.3e-05	9.4e-05	4.02687	1.5	14.9	21.7	0.07	46.3	0.32	-
chrom	in_vivo_ctrl_zn_wt	input	KZA74_01000	-	15	-0.307	0.120132	0.420694	0.376034	1364.1	1101.8	2360.9	0.58	1377.3	0.8	-
chrom	in_vivo_ctrl_zn_wt	input	KZA74_01005	-	41	-0.004	0.988619	1	0	450.6	449.5	955.6	0.47	921.5	0.49	-
chrom	in_vivo_ctrl_zn_wt	input	KZA74_01010	-	19	-0.35	0.860701	1	0	912.9	715.2	1300.8	0.7	970.6	0.74	-
chrom	in_vivo_ctrl_zn_wt	input	KZA74_01015	-	86	-0.244	0.798209	1	0	868.4	732.4	1445.5	0.6	1155.8	0.63	-
chrom	in_vivo_ctrl_zn_wt	input	KZA74_01020	-	83	-0.087	0.467418	0.940598	0.0265959	354.4	333.5	668.6	0.53	548.1	0.61	-
chrom	in_vivo_ctrl_zn_wt	input	KZA74_01025	gabT	70	-0.041	0.729643	1	0	370.2	359.6	642.4	0.58	645.4	0.56	-
chrom	in_vivo_ctrl_zn_wt	input	KZA74_01030	-	63	0.266	0.402492	0.883484	0.0538013	377.4	455	666.6	0.57	819	0.56	-
chrom	in_vivo_ctrl_zn_wt	input	KZA74_01035	-	56	-0.198	0.672091	1	0	153.7	133.4	326.9	0.47	304.8	0.44	-
chrom	in_vivo_ctrl_zn_wt	input	KZA74_01040	-	34	0.187	0.280058	0.732945	0.134929	280.2	319.6	549.6	0.51	724.3	0.44	-
chrom	in_vivo_ctrl_zn_wt	input	KZA74_01045	-	47	-0.115	0.811811	1	0	716.2	661.1	1246.7	0.57	1195.1	0.55	-
chrom	in_vivo_ctrl_zn_wt	input	KZA74_01050	-	81	0.256	0.08051	0.307247	0.512512	190	227.9	408.7	0.47	559.5	0.41	-
chrom	in_vivo_ctrl_zn_wt	input	KZA74_01055	-	48	-0.403	0.840829	1	0	880.9	664.8	1737.7	0.51	1357.9	0.49	-
chrom	in_vivo_ctrl_zn_wt	input	KZA74_01060	-	17	0.132	0.899769	1	0	338.8	371.7	664.5	0.51	743.5	0.5	-
chrom	in_vivo_ctrl_zn_wt	input	KZA74_01065	-	31	-0.784	0.197921	0.592616	0.227227	665.5	384.3	1049.1	0.63	744.6	0.52	-
chrom	in_vivo_ctrl_zn_wt	input	KZA74_01070	-	10	-0.42	0.483777	0.956439	0.0193427	67.7	49.4	156.3	0.43	89.7	0.55	-
chrom	in_vivo_ctrl_zn_wt	input	KZA74_01080	-	77	-0.264	0.532419	0.983724	0.00712673	456.3	379.3	850	0.54	758.5	0.5	-
chrom	in_vivo_ctrl_zn_wt	input	KZA74_01085	-	48	0.062	0.681477	1	0	392.6	410.1	743.9	0.53	820.3	0.5	-
chrom	in_vivo_ctrl_zn_wt	input	KZA74_01090	-	67	-0.481	0.531791	0.983065	0.00741777	378.1	269.6	783.5	0.48	612.2	0.44	-
chrom	in_vivo_ctrl_zn_wt	input	KZA74_01095	-	48	-0.146	0.972801	1	0	384.2	346.8	813.7	0.47	739.9	0.47	-
chrom	in_vivo_ctrl_zn_wt	input	KZA74_01100	-	23	-0.103	0.203166	0.602346	0.220154	93.4	86.6	207.9	0.45	265.6	0.33	-
chrom	in_vivo_ctrl_zn_wt	input	KZA74_01105	-	46	-0.428	0.820185	1	0	288.3	213	641.7	0.45	466.5	0.46	-
chrom	in_vivo_ctrl_zn_wt	input	KZA74_01110	-	53	-0.011	0.542243	0.99073	0.00404469	490.3	486.5	1199.4	0.41	1322.3	0.37	-
chrom	in_vivo_ctrl_zn_wt	input	KZA74_01115	-	37	-0.463	0.558753	1	0	313.6	226.2	490.3	0.64	334.8	0.68	-
chrom	in_vivo_ctrl_zn_wt	input	KZA74_01120	-	34	-0.233	1	1	0	225	190.7	604	0.37	762.9	0.25	-
chrom	in_vivo_ctrl_zn_wt	input	KZA74_01125	-	25	-0.022	0.580469	1	0	54.6	53.7	105	0.52	111.8	0.48	-
chrom	in_vivo_ctrl_zn_wt	input	KZA74_01130	-	25	0.085	0.574491	1	0	423.4	449.5	1443.4	0.29	1123.7	0.4	-
chrom	in_vivo_ctrl_zn_wt	input	KZA74_01135	-	64	-0.411	0.665572	1	0	569.8	427.2	1608.8	0.35	1301.9	0.33	-
chrom	in_vivo_ctrl_zn_wt	input	KZA74_01140	-	30	-0.393	0.867696	1	0	334.8	253.7	641	0.52	491	0.52	-
chrom	in_vivo_ctrl_zn_wt	input	KZA74_01145	-	89	-0.382	0.360719	0.837963	0.0767752	150.5	114.3	324	0.46	271.4	0.42	-
chrom	in_vivo_ctrl_zn_wt	input	KZA74_01150	-	72	-0.19	0.848461	1	0	522.1	457	1094.8	0.48	982.1	0.47	-
chrom	in_vivo_ctrl_zn_wt	input	KZA74_01155	-	16	-0.629	0.240127	0.666527	0.176182	341.3	219	780.1	0.44	368.8	0.59	-
chrom	in_vivo_ctrl_zn_wt	input	KZA74_01160	-	24	-0.525	0.254103	0.689304	0.161589	473.8	327.8	710.7	0.67	605.2	0.54	-
chrom	in_vivo_ctrl_zn_wt	input	KZA74_01165	-	35	-0.551	0.734217	1	0	517.6	351.6	1006.5	0.51	647.7	0.54	-
chrom	in_vivo_ctrl_zn_wt	input	KZA74_01170	-	92	-0.634	0.023389	0.109211	0.961734	221.4	140.9	442.8	0.5	360.1	0.39	-
chrom	in_vivo_ctrl_zn_wt	input	KZA74_01175	-	37	-0.205	0.838049	1	0	646.2	560	1304.2	0.5	1184.1	0.47	-
chrom	in_vivo_ctrl_zn_wt	input	KZA74_01180	-	22	-0.093	0.944739	1	0	377.1	353.4	803	0.47	676	0.52	-
chrom	in_vivo_ctrl_zn_wt	input	KZA74_01185	elbB	42	-0.017	0.057154	0.232606	0.633379	347.3	343.2	553.9	0.63	686.4	0.5	-
chrom	in_vivo_ctrl_zn_wt	input	KZA74_01190	-	51	-0.45	0.407813	0.888371	0.0514056	39.3	27.4	95.4	0.41	68.2	0.4	-
chrom	in_vivo_ctrl_zn_wt	input	KZA74_01200	-	109	0.962	0	0	#NUM!	15	34.1	46.9	0.32	66.9	0.51	-
chrom	in_vivo_ctrl_zn_wt	input	KZA74_01205	-	19	0.246	0.520224	0.97659	0.0102877	236.6	281.5	499.4	0.47	668.6	0.42	-
chrom	in_vivo_ctrl_zn_wt	input	KZA74_01210	-	63	0.353	0.242879	0.67005	0.173893	495.8	634.8	976.1	0.51	1333	0.48	-
chrom	in_vivo_ctrl_zn_wt	input	KZA74_01215	-	41	-0.503	0.717708	1	0	416.9	292.7	813.9	0.51	600.1	0.49	-
chrom	in_vivo_ctrl_zn_wt	input	KZA74_01220	-	11	-0.046	0.919018	1	0	167.4	162	394.6	0.42	324	0.5	-
chrom	in_vivo_ctrl_zn_wt	input	KZA74_01225	aqpZ	37	0.344	0.671083	1	0	121.8	156	287.7	0.42	312	0.5	-
chrom	in_vivo_ctrl_zn_wt	input	KZA74_01230	-	68	-0.02	0.685893	1	0	630.1	621.5	1071.2	0.59	1097.6	0.57	-
chrom	in_vivo_ctrl_zn_wt	input	KZA74_01235	-	30	0.004	0.978947	1	0	879.1	881.6	1492.7	0.59	1429.6	0.62	-
chrom	in_vivo_ctrl_zn_wt	input	KZA74_01240	hisF	50	2.54	0	2e-06	5.69897	61.2	379.8	152.9	0.4	775.2	0.49	-
chrom	in_vivo_ctrl_zn_wt	input	KZA74_01245	-	47	1.037	0.008439	0.043505	1.36146	261.3	541.4	454.9	0.57	925.4	0.59	-
chrom	in_vivo_ctrl_zn_wt	input	KZA74_01250	-	30	-0.054	0.996317	1	0	677.1	652	1218.8	0.56	1117.7	0.58	-
chrom	in_vivo_ctrl_zn_wt	input	KZA74_01255	-	29	-0.1	0.97135	1	0	113.8	105.8	230.2	0.49	197.9	0.53	-
chrom	in_vivo_ctrl_zn_wt	input	KZA74_01260	-	20	-0.356	0.737071	1	0	281.9	219.1	563.7	0.5	381.1	0.57	-
chrom	in_vivo_ctrl_zn_wt	input	KZA74_01265	-	55	-0.66	0.032029	0.143625	0.84277	217.9	136.1	363.1	0.6	293.5	0.46	-
chrom	in_vivo_ctrl_zn_wt	input	KZA74_01270	-	30	0.388	0.300027	0.757192	0.120794	302.6	397.4	664.1	0.46	662.3	0.6	-
chrom	in_vivo_ctrl_zn_wt	input	KZA74_01275	hisA	35	2.488	0.000167	0.001076	2.96819	79.7	470.1	214.6	0.37	802.6	0.59	-
chrom	in_vivo_ctrl_zn_wt	input	KZA74_01280	-	41	-0.143	0.49961	0.966158	0.0149518	424	383.6	841.3	0.5	873.6	0.44	-
chrom	in_vivo_ctrl_zn_wt	input	KZA74_01285	-	47	-0.565	0.603715	1	0	570.2	383.8	893.4	0.64	622	0.62	-
chrom	in_vivo_ctrl_zn_wt	input	KZA74_01290	hisH	27	2.164	0.000229	0.001448	2.83923	61	290.7	123.4	0.49	541.2	0.54	-
chrom	in_vivo_ctrl_zn_wt	input	KZA74_01295	hisB	39	2.084	0.000754	0.004494	2.34737	102.5	450.8	239.9	0.43	1004.7	0.45	-
chrom	in_vivo_ctrl_zn_wt	input	KZA74_01300	-	23	2.858	0	0	#NUM!	32.7	268.7	70.6	0.46	386.2	0.7	-
chrom	in_vivo_ctrl_zn_wt	input	KZA74_01315	-	26	-0.208	0.978689	1	0	259.4	223.9	532.5	0.49	465.8	0.48	-
chrom	in_vivo_ctrl_zn_wt	input	KZA74_01320	-	83	-0.285	0.869657	1	0	571.9	468.5	1157.8	0.49	904.3	0.52	-
chrom	in_vivo_ctrl_zn_wt	input	KZA74_01325	-	10	-0.017	0.947373	1	0	401.1	396.3	2406.6	0.17	2642.1	0.15	-
chrom	in_vivo_ctrl_zn_wt	input	KZA74_01330	-	93	1.071	0	0	#NUM!	7.2	20.7	36.6	0.2	53.4	0.39	-
chrom	in_vivo_ctrl_zn_wt	input	KZA74_01335	ompR	45	1.606	0	0	#NUM!	3.4	20.6	28.8	0.12	46.4	0.44	-
chrom	in_vivo_ctrl_zn_wt	input	KZA74_01340	-	113	0.193	0.469799	0.943316	0.0253428	170.4	195.6	337.9	0.5	342.7	0.57	-
chrom	in_vivo_ctrl_zn_wt	input	KZA74_01345	-	140	-0.239	0.867555	1	0	342.9	289.8	595.1	0.58	491.7	0.59	-
chrom	in_vivo_ctrl_zn_wt	input	KZA74_01350	-	52	0.177	0.783976	1	0	571.6	647	938.6	0.61	1051.4	0.62	-
chrom	in_vivo_ctrl_zn_wt	input	KZA74_01355	-	35	-0.344	0.871009	1	0	1249.1	983.2	2115.4	0.59	1600.6	0.61	-
chrom	in_vivo_ctrl_zn_wt	input	KZA74_01360	-	30	0.433	0.629692	1	0	316.3	428.8	677.7	0.47	918.8	0.47	-
chrom	in_vivo_ctrl_zn_wt	input	KZA74_01365	-	53	-0.209	0.637502	1	0	358.3	309.4	593.4	0.6	546.5	0.57	-
chrom	in_vivo_ctrl_zn_wt	input	KZA74_01370	-	91	-0.11	0.7388	1	0	396.3	366.9	672	0.59	636	0.58	-
chrom	in_vivo_ctrl_zn_wt	input	KZA74_01375	ettA	88	2.504	0	0	#NUM!	12.8	95.9	39.7	0.32	167.1	0.57	-
chrom	in_vivo_ctrl_zn_wt	input	KZA74_01380	-	22	-0.448	0.588388	1	0	861.6	630.5	1624.7	0.53	1027.4	0.61	-
chrom	in_vivo_ctrl_zn_wt	input	KZA74_01385	-	50	-0.149	0.421305	0.900411	0.0455592	317.3	285.6	793.1	0.4	839.9	0.34	-
chrom	in_vivo_ctrl_zn_wt	input	KZA74_01390	-	21	0.148	0.708361	1	0	127.4	141.7	186.6	0.68	212.5	0.67	-
chrom	in_vivo_ctrl_zn_wt	input	KZA74_01395	-	73	-0.081	0.61803	1	0	594.5	561.8	993.8	0.6	863.4	0.65	-
chrom	in_vivo_ctrl_zn_wt	input	KZA74_01400	-	69	-0.401	0.692673	1	0	268.8	202.4	556.4	0.48	398.9	0.51	-
chrom	in_vivo_ctrl_zn_wt	input	KZA74_01405	-	162	0.037	0.597844	1	0	268.4	275.5	497.9	0.54	512.9	0.54	-
chrom	in_vivo_ctrl_zn_wt	input	KZA74_01410	-	66	0.093	0.904294	1	0	243.3	259.8	467.6	0.52	476.3	0.55	-
chrom	in_vivo_ctrl_zn_wt	input	KZA74_01415	-	20	0.454	0.80989	1	0	111.8	155	291.7	0.38	344.5	0.45	-
chrom	in_vivo_ctrl_zn_wt	input	KZA74_01420	-	55	-0.281	0.928855	1	0	462	379.3	907.5	0.51	745	0.51	-
chrom	in_vivo_ctrl_zn_wt	input	KZA74_01435	-	67	-0.17	0.960516	1	0	587.3	521.3	1135	0.52	956.9	0.54	-
chrom	in_vivo_ctrl_zn_wt	input	KZA74_01440	-	94	0.121	0.75756	1	0	414.3	451	695.5	0.6	737.4	0.61	-
chrom	in_vivo_ctrl_zn_wt	input	KZA74_01455	gltX	88	2.312	0	0	#NUM!	2.2	30.9	28	0.08	63.2	0.49	-
chrom	in_vivo_ctrl_zn_wt	input	KZA74_01460	-	18	-0.162	0.72953	1	0	1528.5	1365.7	2292.7	0.67	1821	0.75	-
chrom	in_vivo_ctrl_zn_wt	input	KZA74_01465	-	60	-0.077	0.992692	1	0	666.1	631.1	1289.3	0.52	1183.3	0.53	-
chrom	in_vivo_ctrl_zn_wt	input	KZA74_01470	rsmH	51	2.058	0	0	#NUM!	69.8	306.4	593.1	0.12	637.9	0.48	-
chrom	in_vivo_ctrl_zn_wt	input	KZA74_01475	ftsL	17	2.762	2e-06	1.2e-05	4.92082	0.6	32.9	30.3	0.02	74.7	0.44	-
chrom	in_vivo_ctrl_zn_wt	input	KZA74_01480	ftsI	119	1.968	0	0	#NUM!	1.8	21.5	22.8	0.08	57	0.38	-
chrom	in_vivo_ctrl_zn_wt	input	KZA74_01485	-	88	2.239	0	0	#NUM!	2.5	30.6	30.6	0.08	59.2	0.52	-
chrom	in_vivo_ctrl_zn_wt	input	KZA74_01490	murF	67	2.094	0	0	#NUM!	2.5	27	29.6	0.08	59.4	0.46	-
chrom	in_vivo_ctrl_zn_wt	input	KZA74_01495	mraY	82	2.134	0	0	#NUM!	2.6	28.3	25.4	0.1	70.2	0.4	-
chrom	in_vivo_ctrl_zn_wt	input	KZA74_01500	-	19	0.114	0.911165	1	0	192.7	208.9	406.7	0.47	441.1	0.47	-
chrom	in_vivo_ctrl_zn_wt	input	KZA74_01505	-	49	-0.125	0.876546	1	0	652	597.7	988.2	0.66	848.9	0.7	-
chrom	in_vivo_ctrl_zn_wt	input	KZA74_01510	ponA	158	-0.956	0.005034	0.026636	1.57453	360.8	183.6	655.3	0.55	329.6	0.56	-
chrom	in_vivo_ctrl_zn_wt	input	KZA74_01515	-	52	-0.114	0.92421	1	0	349.9	323	699.8	0.5	645.9	0.5	-
chrom	in_vivo_ctrl_zn_wt	input	KZA74_01520	-	36	-0.024	0.396916	0.879494	0.0557671	153.5	150.8	285.8	0.54	319.4	0.47	-
chrom	in_vivo_ctrl_zn_wt	input	KZA74_01525	-	51	-0.208	0.957467	1	0	218.7	188.7	446.1	0.49	377.4	0.5	-
chrom	in_vivo_ctrl_zn_wt	input	KZA74_01530	-	30	-0.483	0.021386	0.101295	0.994412	283.4	201.4	728.8	0.39	335.6	0.6	-
chrom	in_vivo_ctrl_zn_wt	input	KZA74_01535	-	163	-0.189	0.814973	1	0	409.5	358.5	702.6	0.58	615.1	0.58	-
chrom	in_vivo_ctrl_zn_wt	input	KZA74_01540	aroK	35	2.027	0	0	#NUM!	6.5	41.9	32.6	0.2	86.3	0.49	-
chrom	in_vivo_ctrl_zn_wt	input	KZA74_01545	aroB	61	2.041	0	0	#NUM!	3.4	29.7	26.2	0.13	67.2	0.44	-
chrom	in_vivo_ctrl_zn_wt	input	KZA74_01550	-	54	-0.626	0.416845	0.896867	0.047272	1226	792.6	2482.6	0.49	1450.8	0.55	-
chrom	in_vivo_ctrl_zn_wt	input	KZA74_01555	gltB	237	1.582	0	0	#NUM!	179.5	547.3	342.1	0.52	916.7	0.6	-
chrom	in_vivo_ctrl_zn_wt	input	KZA74_01560	-	76	1.324	0.000208	0.001319	2.87976	151.8	387.8	320.5	0.47	633.7	0.61	-
chrom	in_vivo_ctrl_zn_wt	input	KZA74_01565	-	57	-0.317	0.780077	1	0	434.6	347.8	750.7	0.58	619.5	0.56	-
chrom	in_vivo_ctrl_zn_wt	input	KZA74_01570	-	37	-0.162	0.910656	1	0	208.4	185.7	420.6	0.5	343.5	0.54	-
chrom	in_vivo_ctrl_zn_wt	input	KZA74_01575	-	63	0.03	0.857063	1	0	479.6	489.8	888.7	0.54	907.6	0.54	-
chrom	in_vivo_ctrl_zn_wt	input	KZA74_01580	-	38	-0.429	0.759028	1	0	105.7	77.2	223.1	0.47	158.6	0.49	-
chrom	in_vivo_ctrl_zn_wt	input	KZA74_01585	-	36	0.356	0.212691	0.620054	0.20757	322.2	413.8	543.7	0.59	805.2	0.51	-
chrom	in_vivo_ctrl_zn_wt	input	KZA74_01590	-	143	1.461	0	0	#NUM!	62.9	182.1	123.3	0.51	382.8	0.48	-
chrom	in_vivo_ctrl_zn_wt	input	KZA74_01595	bfr	33	0.002	0.8147	1	0	111.1	111.3	289.5	0.38	306	0.36	-
chrom	in_vivo_ctrl_zn_wt	input	KZA74_01600	-	10	0.609	0.021492	0.101531	0.993401	12.1	21.1	36.4	0.33	70.4	0.3	-
chrom	in_vivo_ctrl_zn_wt	input	KZA74_01605	-	28	-0.224	0.927378	1	0	440.4	376.4	1027.5	0.43	810.7	0.46	-
chrom	in_vivo_ctrl_zn_wt	input	KZA74_01610	-	140	1.5	0	0	#NUM!	4.8	22.6	29.8	0.16	56.4	0.4	-
chrom	in_vivo_ctrl_zn_wt	input	KZA74_01615	-	9	0.279	0.938848	1	0	50.9	62.8	171.7	0.3	188.3	0.33	-
chrom	in_vivo_ctrl_zn_wt	input	KZA74_01620	rpoZ	14	1.018	0.16698	0.536413	0.270501	280.4	572.8	535.2	0.52	1233.7	0.46	-
chrom	in_vivo_ctrl_zn_wt	input	KZA74_01625	gmk	38	1.977	0	0	#NUM!	3.2	27.4	26.2	0.12	59.4	0.46	-
chrom	in_vivo_ctrl_zn_wt	input	KZA74_01630	ispH	53	1.863	0	0	#NUM!	4.1	28.2	27.2	0.15	59.7	0.47	-
chrom	in_vivo_ctrl_zn_wt	input	KZA74_01635	-	37	0.191	0.925914	1	0	570.5	652	1407.3	0.41	1507.8	0.43	-
chrom	in_vivo_ctrl_zn_wt	input	KZA74_01640	pilV	47	-0.279	0.941771	1	0	876.5	721.5	1388.7	0.63	1130.3	0.64	-
chrom	in_vivo_ctrl_zn_wt	input	KZA74_01645	-	80	-0.078	0.991936	1	0	421.2	398.8	789.8	0.53	733.4	0.54	-
chrom	in_vivo_ctrl_zn_wt	input	KZA74_01650	-	57	0.047	0.920009	1	0	401.7	415.2	730.7	0.55	739.5	0.56	-
chrom	in_vivo_ctrl_zn_wt	input	KZA74_01655	-	295	-0.171	0.402044	0.883484	0.0538013	476.1	422.3	799.6	0.6	730.6	0.58	-
chrom	in_vivo_ctrl_zn_wt	input	KZA74_01660	-	35	-0.361	0.765639	1	0	396.5	307.7	905.1	0.44	633.5	0.49	-
chrom	in_vivo_ctrl_zn_wt	input	KZA74_01665	-	35	-0.365	0.467026	0.940598	0.0265959	513.8	398	946.5	0.54	633.1	0.63	-
chrom	in_vivo_ctrl_zn_wt	input	KZA74_01670	rpsP	7	0.748	1	1	0	0.8	4.8	16.9	0.05	33.3	0.14	low saturation (<15%) across all conditions (pan-growth-defect) - not analyzed
chrom	in_vivo_ctrl_zn_wt	input	KZA74_01675	rimM	22	2.614	0	0	#NUM!	3.7	48.5	30.8	0.12	88.9	0.55	-
chrom	in_vivo_ctrl_zn_wt	input	KZA74_01680	trmD	36	2.242	0	0	#NUM!	3.6	35.6	32.2	0.11	69.2	0.51	-
chrom	in_vivo_ctrl_zn_wt	input	KZA74_01685	rplS	18	1.44	0.000143	0.000933	3.03012	2.6	15.7	23.8	0.11	51.5	0.31	-
chrom	in_vivo_ctrl_zn_wt	input	KZA74_01690	-	49	0.124	0.875654	1	0	393.5	429.2	664.8	0.59	701.1	0.61	-
chrom	in_vivo_ctrl_zn_wt	input	KZA74_01695	-	61	0.208	0.802299	1	0	256.3	296.9	515.4	0.5	584.2	0.51	-
chrom	in_vivo_ctrl_zn_wt	input	KZA74_01700	truB	64	0.249	0.68514	1	0	152.5	182.2	344.5	0.44	364.4	0.5	-
chrom	in_vivo_ctrl_zn_wt	input	KZA74_01705	-	51	-0.161	0.963051	1	0	429.4	383.4	1010.7	0.42	888.7	0.43	-
chrom	in_vivo_ctrl_zn_wt	input	KZA74_01710	-	25	-0.14	0.884386	1	0	789.2	715.8	1973.1	0.4	1556.1	0.46	-
chrom	in_vivo_ctrl_zn_wt	input	KZA74_01715	-	75	-0.248	0.00109	0.006355	2.19688	460.1	386.5	1025	0.45	773.1	0.5	-
chrom	in_vivo_ctrl_zn_wt	input	KZA74_01720	-	58	-0.029	0.09987	0.364944	0.437774	572.7	561.1	1060	0.54	823.9	0.68	-
chrom	in_vivo_ctrl_zn_wt	input	KZA74_01725	serA	63	4.058	0	0	#NUM!	5	161.8	26.3	0.19	334.1	0.48	-
chrom	in_vivo_ctrl_zn_wt	input	KZA74_01730	-	83	2.036	0	0	#NUM!	60.9	265.5	163.2	0.37	495.2	0.54	-
chrom	in_vivo_ctrl_zn_wt	input	KZA74_01735	-	22	-0.259	0.76478	1	0	749.8	625.8	1207	0.62	1101.4	0.57	-
chrom	in_vivo_ctrl_zn_wt	input	KZA74_01740	-	13	-0.457	0.6075	1	0	691.5	502.5	963.2	0.72	816.5	0.62	-
chrom	in_vivo_ctrl_zn_wt	input	KZA74_01745	-	39	-0.368	0.831958	1	0	400.2	309	659.4	0.61	502.2	0.62	-
chrom	in_vivo_ctrl_zn_wt	input	KZA74_01750	-	24	-0.252	0.771212	1	0	652.9	547.5	1270.5	0.51	1194.5	0.46	-
chrom	in_vivo_ctrl_zn_wt	input	KZA74_01755	-	84	-0.081	0.249605	0.683728	0.165117	232	219.1	517.4	0.45	400.1	0.55	-
chrom	in_vivo_ctrl_zn_wt	input	KZA74_01760	yccS	153	0.06	0.613658	1	0	153.3	160.1	348.3	0.44	365.5	0.44	-
chrom	in_vivo_ctrl_zn_wt	input	KZA74_01765	-	45	0.018	0.922429	1	0	624.4	632.3	1338.1	0.47	1237.1	0.51	-
chrom	in_vivo_ctrl_zn_wt	input	KZA74_01770	-	80	-0.038	0.241396	0.666975	0.17589	373.5	363.7	674.1	0.55	736.7	0.49	-
chrom	in_vivo_ctrl_zn_wt	input	KZA74_01775	-	38	-0.105	0.492589	0.9628	0.0164639	247.9	230.1	441.7	0.56	460.2	0.5	-
chrom	in_vivo_ctrl_zn_wt	input	KZA74_01780	-	25	0.117	0.845605	1	0	343.4	372.8	599	0.57	665.6	0.56	-
chrom	in_vivo_ctrl_zn_wt	input	KZA74_01785	-	28	-0.415	0.735559	1	0	383.7	286.6	871.1	0.44	573.2	0.5	-
chrom	in_vivo_ctrl_zn_wt	input	KZA74_01790	-	30	0.144	0.193487	0.58418	0.233453	769.2	850.3	1173.3	0.66	1594.3	0.53	-
chrom	in_vivo_ctrl_zn_wt	input	KZA74_01795	-	51	0.162	0.519296	0.97659	0.0102877	317.2	355.4	664.8	0.48	805.6	0.44	-
chrom	in_vivo_ctrl_zn_wt	input	KZA74_01800	-	87	0.852	0.000129	0.000847	3.07212	14.1	29.4	51.8	0.27	77.6	0.38	-
chrom	in_vivo_ctrl_zn_wt	input	KZA74_01805	-	91	-0.185	0.940317	1	0	511.9	449.8	847	0.6	718.1	0.63	-
chrom	in_vivo_ctrl_zn_wt	input	KZA74_01810	-	69	0.36	1	1	0	664	853.3	1174.8	0.57	1490.7	0.57	-
chrom	in_vivo_ctrl_zn_wt	input	KZA74_01815	-	78	0.141	0.908547	1	0	88.1	97.7	412.4	0.21	435.2	0.22	-
chrom	in_vivo_ctrl_zn_wt	input	KZA74_01820	astA	62	-0.128	0.885582	1	0	369	337.3	707.6	0.52	663.9	0.51	-
chrom	in_vivo_ctrl_zn_wt	input	KZA74_01825	astD	61	1.236	0.010191	0.051727	1.28628	95.7	232.2	246.6	0.39	472.1	0.49	-
chrom	in_vivo_ctrl_zn_wt	input	KZA74_01830	astB	62	1.325	0.042704	0.18395	0.7353	76.7	199.6	259.2	0.3	515.6	0.39	-
chrom	in_vivo_ctrl_zn_wt	input	KZA74_01835	astE	50	0.585	0.088907	0.334351	0.475797	136.3	207	340.9	0.4	369.6	0.56	-
chrom	in_vivo_ctrl_zn_wt	input	KZA74_01840	-	47	0.079	0.916244	1	0	441	466.1	956.6	0.46	995.7	0.47	-
chrom	in_vivo_ctrl_zn_wt	input	KZA74_01845	-	15	-0.281	0.886818	1	0	301.2	247	589.2	0.51	435.8	0.57	-
chrom	in_vivo_ctrl_zn_wt	input	KZA74_01850	-	102	-0.156	0.454978	0.932666	0.0302739	283.3	253.8	545.2	0.52	431.4	0.59	-
chrom	in_vivo_ctrl_zn_wt	input	KZA74_01855	-	31	-0.171	0.562743	1	0	50.1	43.9	113.5	0.44	113.4	0.39	-
chrom	in_vivo_ctrl_zn_wt	input	KZA74_01860	-	24	-0.565	0.704747	1	0	660	444.6	1484.9	0.44	1123.1	0.4	-
chrom	in_vivo_ctrl_zn_wt	input	KZA74_01865	-	56	0.187	0.920446	1	0	419.3	477.9	1100.8	0.38	1189.5	0.4	-
chrom	in_vivo_ctrl_zn_wt	input	KZA74_01870	-	70	-0.035	0.986336	1	0	272.1	265.5	476.2	0.57	447.8	0.59	-
chrom	in_vivo_ctrl_zn_wt	input	KZA74_01875	-	80	-0.323	0.711054	1	0	795.9	635	1646.6	0.48	1373	0.46	-
chrom	in_vivo_ctrl_zn_wt	input	KZA74_01880	-	12	0.001	0.903498	1	0	23.5	23.5	60.5	0.39	62.7	0.38	-
chrom	in_vivo_ctrl_zn_wt	input	KZA74_01885	-	58	-0.015	0.840458	1	0	259.8	257	587.1	0.44	596.2	0.43	-
chrom	in_vivo_ctrl_zn_wt	input	KZA74_01890	glyS	106	2.004	0	0	#NUM!	2.8	26.2	42.1	0.07	61.7	0.42	-
chrom	in_vivo_ctrl_zn_wt	input	KZA74_01895	glyQ	58	2.013	0	0	#NUM!	3.2	28.1	27.9	0.11	62.8	0.45	-
chrom	in_vivo_ctrl_zn_wt	input	KZA74_01900	-	85	-0.194	0.877137	1	0	938.3	819.6	1574.1	0.6	1379.6	0.59	-
chrom	in_vivo_ctrl_zn_wt	input	KZA74_01905	-	76	0.001	0.381586	0.863968	0.0635023	269.3	269.5	511.6	0.53	553.5	0.49	-
chrom	in_vivo_ctrl_zn_wt	input	KZA74_01910	-	49	-0.298	0.900831	1	0	402	326.1	869	0.46	679.9	0.48	-
chrom	in_vivo_ctrl_zn_wt	input	KZA74_01915	-	75	-0.291	0.354757	0.832527	0.0796017	838.5	684.2	1521.5	0.55	1387	0.49	-
chrom	in_vivo_ctrl_zn_wt	input	KZA74_01920	-	17	-0.347	0.817018	1	0	346.4	271.2	803.1	0.43	709.3	0.38	-
chrom	in_vivo_ctrl_zn_wt	input	KZA74_01925	-	37	-0.362	0.867741	1	0	401.1	310.9	1060.1	0.38	766.9	0.41	-
chrom	in_vivo_ctrl_zn_wt	input	KZA74_01930	-	108	-0.034	0.003582	0.019531	1.70928	297.9	291	548.5	0.54	675.8	0.43	-
chrom	in_vivo_ctrl_zn_wt	input	KZA74_01935	-	156	-0.011	0.811044	1	0	277.3	275	566.6	0.49	557.2	0.49	-
chrom	in_vivo_ctrl_zn_wt	input	KZA74_01940	aroE	42	1.457	0	0	#NUM!	5.7	24.3	27.5	0.21	55.2	0.44	-
chrom	in_vivo_ctrl_zn_wt	input	KZA74_01945	hemF	50	1.732	0	0	#NUM!	6.4	32.9	26.6	0.24	64.4	0.51	-
chrom	in_vivo_ctrl_zn_wt	input	KZA74_01950	ribA	38	1.538	1e-06	4e-06	5.39794	3	18.4	24.8	0.12	55.8	0.33	-
chrom	in_vivo_ctrl_zn_wt	input	KZA74_01955	dxs	88	2.191	0	0	#NUM!	3.8	35.3	27.3	0.14	72.3	0.49	-
chrom	in_vivo_ctrl_zn_wt	input	KZA74_01960	-	40	1.568	0.009347	0.047847	1.32015	147.5	447.3	327.8	0.45	967.2	0.46	-
chrom	in_vivo_ctrl_zn_wt	input	KZA74_01965	-	77	0.368	0.057585	0.233572	0.631579	94.4	123.4	298.8	0.32	271.4	0.45	-
chrom	in_vivo_ctrl_zn_wt	input	KZA74_01970	-	13	-0.536	0.766196	1	0	63.1	41.9	175.7	0.36	109.1	0.38	-
chrom	in_vivo_ctrl_zn_wt	input	KZA74_01975	-	44	1.195	1.1e-05	8.1e-05	4.09151	16.4	44	45.2	0.36	88.1	0.5	-
chrom	in_vivo_ctrl_zn_wt	input	KZA74_01980	mlaE	42	1.292	1e-06	8e-06	5.09691	12.4	37.7	44.8	0.28	68.8	0.55	-
chrom	in_vivo_ctrl_zn_wt	input	KZA74_01985	-	46	0.191	0.828602	1	0	41.1	47.7	120.8	0.34	129.1	0.37	-
chrom	in_vivo_ctrl_zn_wt	input	KZA74_01990	-	41	1.965	0	0	#NUM!	23	104.4	57.8	0.4	203.8	0.51	-
chrom	in_vivo_ctrl_zn_wt	input	KZA74_01995	-	14	-0.415	0.656558	1	0	32.8	23.4	81.1	0.4	72.7	0.32	-
chrom	in_vivo_ctrl_zn_wt	input	KZA74_02000	-	65	0.743	0.050473	0.209184	0.679472	67.1	115.6	157.6	0.43	231.2	0.5	-
chrom	in_vivo_ctrl_zn_wt	input	KZA74_02005	-	29	-0.405	0.885863	1	0	629.1	474.1	1140.3	0.55	833.2	0.57	-
chrom	in_vivo_ctrl_zn_wt	input	KZA74_02010	-	22	-0.256	0.475409	0.946627	0.0238211	120.6	100.2	221.2	0.55	220.5	0.45	-
chrom	in_vivo_ctrl_zn_wt	input	KZA74_02015	-	41	-0.155	0.535349	0.986112	0.00607376	711.5	638.7	1389	0.51	1415.5	0.45	-
chrom	in_vivo_ctrl_zn_wt	input	KZA74_02020	recG	119	2.414	0	0	#NUM!	28.6	174.3	71.5	0.4	354.6	0.49	-
chrom	in_vivo_ctrl_zn_wt	input	KZA74_02025	-	60	-0.128	0.523707	0.97914	0.00915521	457.3	418	894.8	0.51	706.5	0.59	-
chrom	in_vivo_ctrl_zn_wt	input	KZA74_02030	adeT2	75	-0.081	0.894351	1	0	313.4	296.1	564.2	0.56	535.1	0.55	-
chrom	in_vivo_ctrl_zn_wt	input	KZA74_02035	plsB	165	1.943	0	0	#NUM!	2.8	25	30.9	0.09	66.1	0.38	-
chrom	in_vivo_ctrl_zn_wt	input	KZA74_02040	-	45	0.235	0.806598	1	0	510.4	601.6	906.7	0.56	1002.6	0.6	-
chrom	in_vivo_ctrl_zn_wt	input	KZA74_02045	-	89	-0.164	0.494195	0.963304	0.0162366	416.6	371.3	794.6	0.52	759.7	0.49	-
chrom	in_vivo_ctrl_zn_wt	input	KZA74_02050	-	65	0.01	0.96478	1	0	234.1	235.8	480.5	0.49	450.8	0.52	-
chrom	in_vivo_ctrl_zn_wt	input	KZA74_02055	yihA	42	0.137	0.040782	0.176723	0.752707	92.6	102.3	530.1	0.17	306.8	0.33	-
chrom	in_vivo_ctrl_zn_wt	input	KZA74_02060	-	24	-0.102	0.987842	1	0	269.2	250.4	461.5	0.58	429.2	0.58	-
chrom	in_vivo_ctrl_zn_wt	input	KZA74_02065	-	42	-0.235	0.289774	0.743861	0.128508	459.6	389.9	891	0.52	618	0.63	-
chrom	in_vivo_ctrl_zn_wt	input	KZA74_02070	-	18	-0.975	0.207014	0.609739	0.214856	25	10.3	96.4	0.26	46.2	0.22	-
chrom	in_vivo_ctrl_zn_wt	input	KZA74_02075	-	86	0.001	0.477889	0.949175	0.0226537	433.3	433.7	804.3	0.54	703.7	0.62	-
chrom	in_vivo_ctrl_zn_wt	input	KZA74_02080	-	75	-0.077	0.963244	1	0	1097	1039.9	1913.3	0.57	1792.9	0.58	-
chrom	in_vivo_ctrl_zn_wt	input	KZA74_02085	-	40	-0.089	0.910341	1	0	265.2	249.1	624	0.42	524.4	0.47	-
chrom	in_vivo_ctrl_zn_wt	input	KZA74_02090	rpsJ	13	2.173	2e-06	1.2e-05	4.92082	1.5	24.3	19.4	0.08	48.6	0.5	-
chrom	in_vivo_ctrl_zn_wt	input	KZA74_02095	rplC	29	2.788	0	0	#NUM!	1.8	41.8	25.7	0.07	67.3	0.62	-
chrom	in_vivo_ctrl_zn_wt	input	KZA74_02100	rplD	29	2.369	0	0	#NUM!	0.9	25.3	18.8	0.05	54.3	0.47	-
chrom	in_vivo_ctrl_zn_wt	input	KZA74_02105	rplW	23	1.916	2e-06	1.6e-05	4.79588	1.3	18.7	29.5	0.04	47.8	0.39	-
chrom	in_vivo_ctrl_zn_wt	input	KZA74_02110	rplB	50	2.169	0	0	#NUM!	0.8	21	23.7	0.03	43.8	0.48	-
chrom	in_vivo_ctrl_zn_wt	input	KZA74_02115	rpsS	11	2.562	0.000344	0.002153	2.66696	1.3	31.9	20.7	0.06	70.2	0.45	-
chrom	in_vivo_ctrl_zn_wt	input	KZA74_02120	rplV	19	2.609	0	0	#NUM!	0.7	29.5	18.8	0.04	53.4	0.55	-
chrom	in_vivo_ctrl_zn_wt	input	KZA74_02125	rpsC	40	2.069	0	0	#NUM!	1.3	21.3	21.8	0.06	51.7	0.41	-
chrom	in_vivo_ctrl_zn_wt	input	KZA74_02130	rplP	27	1.516	1.7e-05	0.000124	3.90658	0.4	10.4	30.3	0.01	40	0.26	-
chrom	in_vivo_ctrl_zn_wt	input	KZA74_02135	rpmC	9	2.633	2e-05	0.000141	3.85078	0	26	0	0	58.5	0.44	-
chrom	in_vivo_ctrl_zn_wt	input	KZA74_02140	rpsQ	15	1.939	0.000893	0.005275	2.27778	2.4	23.5	27.3	0.09	64.1	0.37	-
chrom	in_vivo_ctrl_zn_wt	input	KZA74_02145	rplN	19	2.316	0	2e-06	5.69897	1.1	25.5	21.4	0.05	53.8	0.47	-
chrom	in_vivo_ctrl_zn_wt	input	KZA74_02150	rplX	14	2.029	7e-06	5e-05	4.30103	0	15.4	0	0	48	0.32	-
chrom	in_vivo_ctrl_zn_wt	input	KZA74_02155	rplE	32	2.43	0	0	#NUM!	1.4	29.2	18.5	0.07	60.4	0.48	-
chrom	in_vivo_ctrl_zn_wt	input	KZA74_02160	rpsN	20	1.364	0.014502	0.071408	1.14625	1.4	11.4	27.6	0.05	57.1	0.2	-
chrom	in_vivo_ctrl_zn_wt	input	KZA74_02165	rpsH	25	1.781	1e-06	9e-06	5.04576	0.5	13.9	18.8	0.03	43.5	0.32	-
chrom	in_vivo_ctrl_zn_wt	input	KZA74_02170	rplF	31	1.824	0	0	#NUM!	1.7	18.7	26.1	0.06	46.3	0.4	-
chrom	in_vivo_ctrl_zn_wt	input	KZA74_02175	rplR	18	2.224	0	2e-06	5.69897	3.3	34	22.6	0.15	72	0.47	-
chrom	in_vivo_ctrl_zn_wt	input	KZA74_02180	rpsE	30	2.63	0	0	#NUM!	1	32	17.7	0.06	64.1	0.5	-
chrom	in_vivo_ctrl_zn_wt	input	KZA74_02185	rpmD	15	2.381	1e-06	6e-06	5.22185	0.8	25.4	18.8	0.04	47.6	0.53	-
chrom	in_vivo_ctrl_zn_wt	input	KZA74_02190	rplO	18	1.76	0.000612	0.003691	2.43286	0.6	13.8	30.3	0.02	49.8	0.28	-
chrom	in_vivo_ctrl_zn_wt	input	KZA74_02195	secY	102	2.152	0	0	#NUM!	2.2	26.9	27.8	0.08	62.4	0.43	-
chrom	in_vivo_ctrl_zn_wt	input	KZA74_02200	rpmJ	9	2.345	0.000104	0.000689	3.16178	0	20.4	0	0	52.5	0.39	-
chrom	in_vivo_ctrl_zn_wt	input	KZA74_02205	rpsM	21	1.041	0.004092	0.022089	1.65582	12.3	30.7	86.4	0.14	67.8	0.45	-
chrom	in_vivo_ctrl_zn_wt	input	KZA74_02210	rpsK	17	1.999	0.000171	0.0011	2.95861	0.4	16.6	20.7	0.02	51.3	0.32	-
chrom	in_vivo_ctrl_zn_wt	input	KZA74_02215	rpsD	36	1.914	0	0	#NUM!	2.6	23.6	23.4	0.11	58.7	0.4	-
chrom	in_vivo_ctrl_zn_wt	input	KZA74_02220	rpoA	55	1.906	0	0	#NUM!	0.8	16.6	21	0.04	50.7	0.33	-
chrom	in_vivo_ctrl_zn_wt	input	KZA74_02225	rplQ	26	1.169	0.001053	0.006169	2.20979	2.4	11.6	26.4	0.09	40.1	0.29	-
chrom	in_vivo_ctrl_zn_wt	input	KZA74_02230	-	95	0.145	0.236661	0.65934	0.180891	246.3	272.9	490.9	0.5	589.2	0.46	-
chrom	in_vivo_ctrl_zn_wt	input	KZA74_02235	-	80	-0.278	0.793087	1	0	220.9	181.3	500.2	0.44	420.5	0.43	-
chrom	in_vivo_ctrl_zn_wt	input	KZA74_02240	-	20	1.524	4.6e-05	0.000316	3.50031	5.5	25.3	30.1	0.18	56.1	0.45	-
chrom	in_vivo_ctrl_zn_wt	input	KZA74_02245	-	35	0.155	0.822421	1	0	87.8	98.3	256	0.34	286.6	0.34	-
chrom	in_vivo_ctrl_zn_wt	input	KZA74_02250	-	63	-0.002	0.802852	1	0	255.1	254.8	463.6	0.55	422.4	0.6	-
chrom	in_vivo_ctrl_zn_wt	input	KZA74_02255	rrtA	33	-0.112	0.106365	0.384405	0.415211	245.3	226.6	467	0.53	325.1	0.7	-
chrom	in_vivo_ctrl_zn_wt	input	KZA74_02260	-	155	-0.206	0.88396	1	0	239.3	206.8	445	0.54	372.6	0.55	-
chrom	in_vivo_ctrl_zn_wt	input	KZA74_02265	-	15	-0.189	0.438172	0.914623	0.0387579	293.2	256.5	776	0.38	480.9	0.53	-
chrom	in_vivo_ctrl_zn_wt	input	KZA74_02270	-	11	0.283	0.914451	1	0	108.7	133.3	239.1	0.45	266.6	0.5	-
chrom	in_vivo_ctrl_zn_wt	input	KZA74_02275	-	110	0.118	0.772128	1	0	337.5	366.7	586.1	0.58	615.9	0.6	-
chrom	in_vivo_ctrl_zn_wt	input	KZA74_02280	rnr	148	1.209	0	0	#NUM!	121.4	287.2	234.4	0.52	477.6	0.6	-
chrom	in_vivo_ctrl_zn_wt	input	KZA74_02300	-	55	0.062	0.610018	1	0	219	228.9	457.4	0.48	503.5	0.45	-
chrom	in_vivo_ctrl_zn_wt	input	KZA74_02305	-	168	-0.115	0.070766	0.274705	0.561133	167.4	154.2	527.2	0.32	575.5	0.27	-
chrom	in_vivo_ctrl_zn_wt	input	KZA74_02315	-	37	-0.488	0.789079	1	0	466.9	331.5	959.7	0.49	681.4	0.49	-
chrom	in_vivo_ctrl_zn_wt	input	KZA74_02320	-	39	-0.236	0.106563	0.384657	0.414926	290.5	245.8	507.2	0.57	547.9	0.45	-
chrom	in_vivo_ctrl_zn_wt	input	KZA74_02325	-	38	0.058	0.377881	0.859448	0.0657804	412.5	429.7	671.8	0.61	816.4	0.53	-
chrom	in_vivo_ctrl_zn_wt	input	KZA74_02330	-	55	-0.115	0.990511	1	0	598.6	552.2	1085.3	0.55	979.7	0.56	-
chrom	in_vivo_ctrl_zn_wt	input	KZA74_02335	-	72	-0.073	0.133221	0.455068	0.341924	194.8	185	369.1	0.53	409.8	0.45	-
chrom	in_vivo_ctrl_zn_wt	input	KZA74_02340	-	91	-0.266	0.341869	0.814983	0.0888515	208.9	172.9	438.8	0.48	403.4	0.43	-
chrom	in_vivo_ctrl_zn_wt	input	KZA74_02345	wrbA	38	0.169	0.273842	0.72133	0.141866	271.9	306.5	484.4	0.56	629.5	0.49	-
chrom	in_vivo_ctrl_zn_wt	input	KZA74_02350	-	31	0.589	0.38182	0.863968	0.0635023	131.6	200.6	313.9	0.42	518.2	0.39	-
chrom	in_vivo_ctrl_zn_wt	input	KZA74_02355	-	43	0.1	0.952242	1	0	378.9	406.3	857.4	0.44	852.3	0.48	-
chrom	in_vivo_ctrl_zn_wt	input	KZA74_02360	-	47	0.49	0.525245	0.980165	0.00870081	39.7	57.8	233.1	0.17	236.1	0.24	-
chrom	in_vivo_ctrl_zn_wt	input	KZA74_02365	-	43	-0.127	0.83582	1	0	75	68.2	182.5	0.41	172.6	0.4	-
chrom	in_vivo_ctrl_zn_wt	input	KZA74_02370	ybeY	26	1.741	3e-06	2.6e-05	4.58503	3.4	23.1	29.5	0.12	54.6	0.42	-
chrom	in_vivo_ctrl_zn_wt	input	KZA74_02375	-	55	1.775	0	0	#NUM!	6.7	35.1	30.8	0.22	61.4	0.57	-
chrom	in_vivo_ctrl_zn_wt	input	KZA74_02380	miaB	81	0.242	0.437854	0.914623	0.0387579	393.6	466.3	741.5	0.53	910.1	0.51	-
chrom	in_vivo_ctrl_zn_wt	input	KZA74_02385	-	127	-0.062	0.991234	1	0	627.3	600.8	1132.6	0.55	1038.2	0.58	-
chrom	in_vivo_ctrl_zn_wt	input	KZA74_02390	-	41	0.559	0.302133	0.760912	0.118666	367.8	544.3	718.1	0.51	875.1	0.62	-
chrom	in_vivo_ctrl_zn_wt	input	KZA74_02395	-	49	1.798	0	0	#NUM!	7.2	37.4	39.2	0.18	94	0.4	-
chrom	in_vivo_ctrl_zn_wt	input	KZA74_02400	-	10	0.328	0.641245	1	0	28.2	36.6	56.3	0.5	66.6	0.55	-
chrom	in_vivo_ctrl_zn_wt	input	KZA74_02405	-	33	-0.105	0.71517	1	0	722.5	671.6	1192.2	0.61	985	0.68	-
chrom	in_vivo_ctrl_zn_wt	input	KZA74_02410	-	41	0.265	0.392458	0.872646	0.0591619	340.5	410.1	510.7	0.67	646.7	0.63	-
chrom	in_vivo_ctrl_zn_wt	input	KZA74_02415	rlmJ	50	2.33	0	0	#NUM!	2.3	31.6	24.5	0.09	85.4	0.37	-
chrom	in_vivo_ctrl_zn_wt	input	KZA74_02420	pssA	62	1.738	0	0	#NUM!	3.7	24.1	28.8	0.13	62.2	0.39	-
chrom	in_vivo_ctrl_zn_wt	input	KZA74_02425	-	71	-0.276	0.267288	0.712373	0.147293	682.1	562.3	1357.9	0.5	950.6	0.59	-
chrom	in_vivo_ctrl_zn_wt	input	KZA74_02455	-	29	-0.002	0.994429	1	0	269.4	269	669.6	0.4	624.1	0.43	-
chrom	in_vivo_ctrl_zn_wt	input	KZA74_02460	-	34	-0.024	0.953558	1	0	270.7	266	520.9	0.52	516.9	0.51	-
chrom	in_vivo_ctrl_zn_wt	input	KZA74_02465	-	74	0.015	0.87537	1	0	95.4	96.5	178	0.54	176.3	0.55	-
chrom	in_vivo_ctrl_zn_wt	input	KZA74_02470	-	38	-0.335	0.808538	1	0	614.2	485.8	1273.1	0.48	923.1	0.53	-
chrom	in_vivo_ctrl_zn_wt	input	KZA74_02475	-	95	0.41	0.098837	0.362635	0.44053	282.4	376.8	551.3	0.51	778.2	0.48	-
chrom	in_vivo_ctrl_zn_wt	input	KZA74_02480	-	51	-0.251	0.855301	1	0	115.9	96.6	213.6	0.54	169.8	0.57	-
chrom	in_vivo_ctrl_zn_wt	input	KZA74_02485	-	74	0.282	0.338478	0.810832	0.0910691	140.2	171.5	253	0.55	309.5	0.55	-
chrom	in_vivo_ctrl_zn_wt	input	KZA74_02490	-	62	0.158	0.796408	1	0	286.5	320.3	585.6	0.49	640.6	0.5	-
chrom	in_vivo_ctrl_zn_wt	input	KZA74_02495	-	34	0.019	0.66685	1	0	67.1	68.1	139.8	0.48	118.7	0.57	-
chrom	in_vivo_ctrl_zn_wt	input	KZA74_02500	-	93	-0.044	0.988497	1	0	269.9	261.6	508.8	0.53	467.9	0.56	-
chrom	in_vivo_ctrl_zn_wt	input	KZA74_02505	-	34	-0.15	0.782484	1	0	136.1	122.2	322.9	0.42	251.7	0.49	-
chrom	in_vivo_ctrl_zn_wt	input	KZA74_02510	-	24	0.782	0.211584	0.618224	0.208854	231.7	402.1	397.1	0.58	742.3	0.54	-
chrom	in_vivo_ctrl_zn_wt	input	KZA74_02515	-	43	0.668	1	1	0	275.1	439.8	537.6	0.51	713.7	0.62	Has Coefs, but Pvals are NAs (model failure)
chrom	in_vivo_ctrl_zn_wt	input	KZA74_02520	rpsI	24	2.154	0	0	#NUM!	0	17.3	0	0	41.4	0.42	-
chrom	in_vivo_ctrl_zn_wt	input	KZA74_02525	rplM	20	2.345	1e-06	5e-06	5.30103	1	25.7	20.7	0.05	60.4	0.42	-
chrom	in_vivo_ctrl_zn_wt	input	KZA74_02530	pdxA	66	1.96	0	0	#NUM!	5.4	35.4	29.7	0.18	73.1	0.48	-
chrom	in_vivo_ctrl_zn_wt	input	KZA74_02535	rsmA	49	1.37	0.000577	0.003499	2.45606	24.8	72	79.2	0.31	147	0.49	-
chrom	in_vivo_ctrl_zn_wt	input	KZA74_02540	-	56	-0.417	0.073008	0.282346	0.549218	209.8	155.9	496.5	0.42	286.3	0.54	-
chrom	in_vivo_ctrl_zn_wt	input	KZA74_02545	-	40	-0.202	0.950678	1	0	965.4	838.3	1587	0.61	1368.7	0.61	-
chrom	in_vivo_ctrl_zn_wt	input	KZA74_02550	-	49	0.17	0.670163	1	0	225.3	254.1	403.9	0.56	461.1	0.55	-
chrom	in_vivo_ctrl_zn_wt	input	KZA74_02555	-	31	0.222	0.480322	0.952014	0.0213567	617	720.6	1247.5	0.49	1595.7	0.45	-
chrom	in_vivo_ctrl_zn_wt	input	KZA74_02560	hflX	84	-0.085	0.997677	1	0	440.6	415.1	854.2	0.52	774.8	0.54	-
chrom	in_vivo_ctrl_zn_wt	input	KZA74_02565	-	56	0.435	0.368576	0.849511	0.070831	392.8	532.9	758.6	0.52	1011.6	0.53	-
chrom	in_vivo_ctrl_zn_wt	input	KZA74_02570	-	114	0.33	0.045841	0.193994	0.712212	159.8	202.3	343.8	0.46	480.4	0.42	-
chrom	in_vivo_ctrl_zn_wt	input	KZA74_02575	-	78	-0.259	0.615382	1	0	360.9	300.9	639.8	0.56	558.8	0.54	-
chrom	in_vivo_ctrl_zn_wt	input	KZA74_02580	-	31	-0.4	0.577857	1	0	439.4	331.8	973	0.45	857.2	0.39	-
chrom	in_vivo_ctrl_zn_wt	input	KZA74_02585	-	89	-0.176	0.919645	1	0	490	433.1	934.5	0.52	778.7	0.56	-
chrom	in_vivo_ctrl_zn_wt	input	KZA74_02590	-	51	-0.159	0.880107	1	0	659.2	590.1	1050.7	0.63	955.4	0.62	-
chrom	in_vivo_ctrl_zn_wt	input	KZA74_02620	-	119	-0.164	0.096725	0.3567	0.447697	126.7	112.6	279.2	0.45	288.1	0.39	-
chrom	in_vivo_ctrl_zn_wt	input	KZA74_02625	-	112	-0.101	0.883974	1	0	59.5	55.1	138.7	0.43	127.3	0.43	-
chrom	in_vivo_ctrl_zn_wt	input	KZA74_02630	-	18	0.133	0.609487	1	0	210.8	231.7	517.5	0.41	695.1	0.33	-
chrom	in_vivo_ctrl_zn_wt	input	KZA74_02635	-	66	-0.166	0.107208	0.385908	0.413516	330.9	294.5	689.6	0.48	762.1	0.39	-
chrom	in_vivo_ctrl_zn_wt	input	KZA74_02640	trxC	23	0.12	0.629421	1	0	39	42.9	96.2	0.41	82.2	0.52	-
chrom	in_vivo_ctrl_zn_wt	input	KZA74_02645	-	21	0.031	0.99161	1	0	158.3	161.9	433.6	0.37	424.9	0.38	-
chrom	in_vivo_ctrl_zn_wt	input	KZA74_02650	-	32	-0.188	0.250218	0.683728	0.165117	144.7	126.5	308.8	0.47	351.9	0.36	-
chrom	in_vivo_ctrl_zn_wt	input	KZA74_02655	-	56	-0.066	0.935784	1	0	381.3	364.1	790.8	0.48	755.2	0.48	-
chrom	in_vivo_ctrl_zn_wt	input	KZA74_02660	-	74	-0.056	0.86113	1	0	573.3	551.4	979	0.59	949	0.58	-
chrom	in_vivo_ctrl_zn_wt	input	KZA74_02665	-	81	-0.078	0.024108	0.112277	0.949709	340.6	322.4	591.3	0.58	687.3	0.47	-
chrom	in_vivo_ctrl_zn_wt	input	KZA74_02670	-	66	-0.382	0.700935	1	0	239.5	182.6	571.3	0.42	454.7	0.4	-
chrom	in_vivo_ctrl_zn_wt	input	KZA74_02675	-	34	0.031	0.496452	0.96345	0.0161708	326.3	333.4	708.2	0.46	581.4	0.57	-
chrom	in_vivo_ctrl_zn_wt	input	KZA74_02680	-	92	-0.427	0.711757	1	0	411.7	305	800.1	0.51	597	0.51	-
chrom	in_vivo_ctrl_zn_wt	input	KZA74_02685	-	23	-0.216	0.930398	1	0	558.3	480	1167.4	0.48	919.9	0.52	-
chrom	in_vivo_ctrl_zn_wt	input	KZA74_02690	-	73	-0.264	0.70102	1	0	404.9	336.4	813.5	0.5	614	0.55	-
chrom	in_vivo_ctrl_zn_wt	input	KZA74_02695	-	8	-0.218	0.677596	1	0	786.2	675.3	1886.9	0.42	1200.4	0.56	-
chrom	in_vivo_ctrl_zn_wt	input	KZA74_02700	-	16	0.324	0.416917	0.896867	0.047272	166.7	210	363.8	0.46	560	0.38	-
chrom	in_vivo_ctrl_zn_wt	input	KZA74_02705	-	7	0.12	0.664268	1	0	38.5	42.3	62.2	0.62	74	0.57	-
chrom	in_vivo_ctrl_zn_wt	input	KZA74_02710	-	8	0.036	0.971793	1	0	28.3	29.1	56.5	0.5	51.8	0.56	-
chrom	in_vivo_ctrl_zn_wt	input	KZA74_02715	-	56	-0.143	0.595451	1	0	160.1	144.6	316.5	0.51	249.1	0.58	-
chrom	in_vivo_ctrl_zn_wt	input	KZA74_02720	-	35	-0.229	0.878149	1	0	62.6	52.7	115.4	0.54	94.6	0.56	-
chrom	in_vivo_ctrl_zn_wt	input	KZA74_02725	-	26	-0.131	0.987141	1	0	266	242.6	592.9	0.45	504.5	0.48	-
chrom	in_vivo_ctrl_zn_wt	input	KZA74_02730	-	13	-0.267	0.750765	1	0	44.2	35.9	75	0.59	58.4	0.62	-
chrom	in_vivo_ctrl_zn_wt	input	KZA74_02735	-	57	0.06	0.516635	0.976526	0.0103162	194.7	203.1	365.8	0.53	406.2	0.5	-
chrom	in_vivo_ctrl_zn_wt	input	KZA74_02740	-	78	-0.012	0.867685	1	0	405.8	402.5	772.1	0.53	775.2	0.52	-
chrom	in_vivo_ctrl_zn_wt	input	KZA74_02745	-	31	0.002	0.919119	1	0	312.2	312.6	691.4	0.45	625.3	0.5	-
chrom	in_vivo_ctrl_zn_wt	input	KZA74_02750	-	147	-0.056	0.932864	1	0	325.3	312.7	578.5	0.56	547.2	0.57	-
chrom	in_vivo_ctrl_zn_wt	input	KZA74_02755	-	99	-0.722	0.117459	0.413338	0.383695	297.9	178.6	553	0.54	318.6	0.56	-
chrom	in_vivo_ctrl_zn_wt	input	KZA74_02760	-	50	-0.087	1	1	0	240.1	225.7	428.7	0.56	376.1	0.6	-
chrom	in_vivo_ctrl_zn_wt	input	KZA74_02765	-	22	-0.146	0.587329	1	0	417.2	376.4	724.6	0.58	552.1	0.68	-
chrom	in_vivo_ctrl_zn_wt	input	KZA74_02770	-	127	-0.137	0.959868	1	0	371	336.9	776.7	0.48	690.1	0.49	-
chrom	in_vivo_ctrl_zn_wt	input	KZA74_02775	-	65	-0.375	0.211606	0.618224	0.208854	774.2	595.9	1268.7	0.61	1122.7	0.53	-
chrom	in_vivo_ctrl_zn_wt	input	KZA74_02780	-	26	-0.588	0.338307	0.810832	0.0910691	1103.8	732.8	1871.6	0.59	1058.5	0.69	-
chrom	in_vivo_ctrl_zn_wt	input	KZA74_02785	-	56	-0.158	0.824673	1	0	381.9	341.7	705.1	0.54	659.9	0.52	-
chrom	in_vivo_ctrl_zn_wt	input	KZA74_02790	-	87	-0.097	0.601903	1	0	269.6	251.7	525.2	0.51	433.7	0.58	-
chrom	in_vivo_ctrl_zn_wt	input	KZA74_02795	-	174	0.006	0.933581	1	0	440.1	441.9	847.6	0.52	818	0.54	-
chrom	in_vivo_ctrl_zn_wt	input	KZA74_02800	-	24	-0.203	0.968104	1	0	1105.7	959.8	2094.9	0.53	1706.2	0.56	-
chrom	in_vivo_ctrl_zn_wt	input	KZA74_02805	-	144	-0.224	0.13283	0.45416	0.342791	526.3	449.8	928.1	0.57	887.3	0.51	-
chrom	in_vivo_ctrl_zn_wt	input	KZA74_02810	-	13	0.397	0.537615	0.987769	0.00534461	172.9	229.3	374.6	0.46	596.2	0.38	-
chrom	in_vivo_ctrl_zn_wt	input	KZA74_02815	-	83	-0.573	0.424374	0.902682	0.0444652	346.5	231.3	718.9	0.48	505.2	0.46	-
chrom	in_vivo_ctrl_zn_wt	input	KZA74_02820	cadR	31	-0.551	0.442707	0.919269	0.0365574	736.3	501.1	1630.4	0.45	941.5	0.53	-
chrom	in_vivo_ctrl_zn_wt	input	KZA74_02825	-	8	-0.055	0.640103	1	0	25.8	24.7	68.9	0.38	49.3	0.5	-
chrom	in_vivo_ctrl_zn_wt	input	KZA74_02830	-	248	-0.202	0.370334	0.850851	0.0701465	223.7	193.9	498.2	0.45	451.4	0.43	-
chrom	in_vivo_ctrl_zn_wt	input	KZA74_02835	-	33	-0.527	0.414291	0.894947	0.0482027	127.5	87	242.8	0.53	151.1	0.58	-
chrom	in_vivo_ctrl_zn_wt	input	KZA74_02840	-	27	-0.422	1	1	0	139.1	102.5	288.9	0.48	325.7	0.31	-
chrom	in_vivo_ctrl_zn_wt	input	KZA74_02845	-	99	-0.403	0.467465	0.940598	0.0265959	350.3	263.6	671.2	0.52	538.1	0.49	-
chrom	in_vivo_ctrl_zn_wt	input	KZA74_02850	-	27	0.731	0.687845	1	0	69.8	119.2	282.8	0.25	402.3	0.3	-
chrom	in_vivo_ctrl_zn_wt	input	KZA74_02855	-	16	-0.541	0.347471	0.820223	0.0860681	398.2	272.1	682.6	0.58	621.9	0.44	-
chrom	in_vivo_ctrl_zn_wt	input	KZA74_02860	mnmC	106	-0.083	0.986032	1	0	349.3	329.5	735.7	0.47	659	0.5	-
chrom	in_vivo_ctrl_zn_wt	input	KZA74_02865	-	23	0.764	0.291007	0.744857	0.127927	47.7	84.4	131.6	0.36	168.8	0.5	-
chrom	in_vivo_ctrl_zn_wt	input	KZA74_02870	-	18	0.702	0.295293	0.751541	0.124047	42.8	72.8	100.6	0.43	138	0.53	-
chrom	in_vivo_ctrl_zn_wt	input	KZA74_02875	-	42	1.5	0	3e-06	5.52288	4.2	20.9	29.2	0.14	60.6	0.35	-
chrom	in_vivo_ctrl_zn_wt	input	KZA74_02880	-	48	-0.565	0.655535	1	0	255.8	171.3	518.8	0.49	357.6	0.48	-
chrom	in_vivo_ctrl_zn_wt	input	KZA74_02885	-	69	-0.253	0.354439	0.832321	0.0797091	300	250.9	585.9	0.51	549.6	0.46	-
chrom	in_vivo_ctrl_zn_wt	input	KZA74_02890	radC	42	-0.314	0.930493	1	0	571	458.3	1090.1	0.52	855.5	0.54	-
chrom	in_vivo_ctrl_zn_wt	input	KZA74_02895	coaBC	65	2.02	0	0	#NUM!	5.7	38.3	27	0.21	74.4	0.52	-
chrom	in_vivo_ctrl_zn_wt	input	KZA74_02900	secF	58	1.791	0	0	#NUM!	3.3	23.7	28.6	0.11	56	0.42	-
chrom	in_vivo_ctrl_zn_wt	input	KZA74_02905	secD	114	1.466	0	0	#NUM!	6.1	25.8	30.4	0.2	60.6	0.43	-
chrom	in_vivo_ctrl_zn_wt	input	KZA74_02910	yajC	17	1.498	0.000103	0.000685	3.16431	2	14.6	19.9	0.1	49.8	0.29	-
chrom	in_vivo_ctrl_zn_wt	input	KZA74_02915	tgt	67	1.13	0.006598	0.034509	1.46207	124.1	277.6	280.4	0.44	516.6	0.54	-
chrom	in_vivo_ctrl_zn_wt	input	KZA74_02920	-	37	0.155	0.772331	1	0	236.2	263.5	494.6	0.48	557	0.47	-
chrom	in_vivo_ctrl_zn_wt	input	KZA74_02925	-	81	0.077	0.81402	1	0	209.1	220.9	470.5	0.44	441.8	0.5	-
chrom	in_vivo_ctrl_zn_wt	input	KZA74_02930	queA	56	0.565	0.319237	0.784311	0.105512	137.8	206.3	308.7	0.45	391.6	0.53	-
chrom	in_vivo_ctrl_zn_wt	input	KZA74_02940	-	106	-0.534	0.214691	0.621708	0.206414	360.9	247.7	730.9	0.49	558.6	0.44	-
chrom	in_vivo_ctrl_zn_wt	input	KZA74_02945	-	52	-0.28	0.650749	1	0	227.8	186.7	418	0.54	366.4	0.51	-
chrom	in_vivo_ctrl_zn_wt	input	KZA74_02950	-	19	-0.532	0.766336	1	0	1047.7	723.1	1706.3	0.61	1248.9	0.58	-
chrom	in_vivo_ctrl_zn_wt	input	KZA74_02955	-	18	-0.327	0.438944	0.914623	0.0387579	405.2	322	781.5	0.52	828	0.39	-
chrom	in_vivo_ctrl_zn_wt	input	KZA74_02960	-	75	-0.018	0.24924	0.683728	0.165117	374.9	370.2	795.9	0.47	895.8	0.41	-
chrom	in_vivo_ctrl_zn_wt	input	KZA74_02965	-	381	-0.343	0.715912	1	0	81.6	63.3	558.4	0.15	415.5	0.15	-
chrom	in_vivo_ctrl_zn_wt	input	KZA74_02970	-	77	-0.215	0.67176	1	0	156.3	134	376.1	0.42	343.9	0.39	-
chrom	in_vivo_ctrl_zn_wt	input	KZA74_02975	-	14	-0.635	0.734255	1	0	538.3	344.9	837.4	0.64	508.3	0.68	-
chrom	in_vivo_ctrl_zn_wt	input	KZA74_02980	-	68	0.151	0.108261	0.388018	0.411148	162.9	181.4	329	0.5	425.3	0.43	-
chrom	in_vivo_ctrl_zn_wt	input	KZA74_02985	glnE	160	0.38	0.252163	0.687269	0.162873	210.1	274.9	448.1	0.47	533.2	0.52	-
chrom	in_vivo_ctrl_zn_wt	input	KZA74_02990	-	45	1.896	0.000178	0.001143	2.94195	103.6	399.1	222	0.47	665.1	0.6	-
chrom	in_vivo_ctrl_zn_wt	input	KZA74_02995	-	48	2.032	0	0	#NUM!	3	27.7	27	0.11	68.2	0.41	-
chrom	in_vivo_ctrl_zn_wt	input	KZA74_03000	-	65	0.3	0.653449	1	0	136.2	168.9	316.3	0.43	354.1	0.48	-
chrom	in_vivo_ctrl_zn_wt	input	KZA74_03005	-	51	1.428	0.002401	0.01341	1.87257	124.8	344.2	261.5	0.48	626.9	0.55	-
chrom	in_vivo_ctrl_zn_wt	input	KZA74_03010	-	49	1.756	9.7e-05	0.000649	3.18776	100.1	350.2	201.7	0.5	660.1	0.53	-
chrom	in_vivo_ctrl_zn_wt	input	KZA74_03015	-	57	0.855	0.115986	0.408552	0.388753	184	336.8	408.6	0.45	710.9	0.47	-
chrom	in_vivo_ctrl_zn_wt	input	KZA74_03020	-	56	0.641	0.175657	0.553464	0.256911	83.3	132.7	209	0.4	309.7	0.43	-
chrom	in_vivo_ctrl_zn_wt	input	KZA74_03025	-	62	0.397	0.199578	0.596094	0.224685	194.6	257.8	420.9	0.46	603.1	0.43	-
chrom	in_vivo_ctrl_zn_wt	input	KZA74_03030	wecB	107	-0.211	0.936708	1	0	188.1	161.9	694.1	0.27	567.8	0.29	-
chrom	in_vivo_ctrl_zn_wt	input	KZA74_03035	-	79	-0.098	0.735627	1	0	83.3	77.5	334.7	0.25	331.1	0.23	-
chrom	in_vivo_ctrl_zn_wt	input	KZA74_03040	-	17	-0.117	0.397578	0.880421	0.0553096	50.5	46.2	80.5	0.63	87.2	0.53	-
chrom	in_vivo_ctrl_zn_wt	input	KZA74_03045	aspS	90	1.636	0	0	#NUM!	1.7	15.9	27.5	0.06	49.4	0.32	-
chrom	in_vivo_ctrl_zn_wt	input	KZA74_03050	-	61	-0.327	0.489957	0.960923	0.0173114	269.6	213.8	616.6	0.44	555	0.39	-
chrom	in_vivo_ctrl_zn_wt	input	KZA74_03055	znuD	122	0.526	0.070455	0.274084	0.562116	207.1	300.5	388.8	0.53	509.2	0.59	-
chrom	in_vivo_ctrl_zn_wt	input	KZA74_03060	-	92	-0.24	0.099586	0.364273	0.438573	762.5	644.8	1558.9	0.49	1078.6	0.6	-
chrom	in_vivo_ctrl_zn_wt	input	KZA74_03065	-	18	-0.855	0.551383	0.998345	0.000719353	324.2	177	603.6	0.54	354.1	0.5	-
chrom	in_vivo_ctrl_zn_wt	input	KZA74_03070	-	27	-0.179	0.747916	1	0	481.9	425.2	1148.1	0.42	850.3	0.5	-
chrom	in_vivo_ctrl_zn_wt	input	KZA74_03075	-	37	-0.089	0.976003	1	0	225.3	211.5	384.8	0.59	355.8	0.59	-
chrom	in_vivo_ctrl_zn_wt	input	KZA74_03080	-	98	0.067	0.773392	1	0	341.7	358.3	665.4	0.51	702.3	0.51	-
chrom	in_vivo_ctrl_zn_wt	input	KZA74_03085	-	102	0.222	0.232228	0.652753	0.185251	219	256.3	429.7	0.51	522.8	0.49	-
chrom	in_vivo_ctrl_zn_wt	input	KZA74_03090	-	12	-0.084	0.756074	1	0	570.1	537.6	855.2	0.67	921.6	0.58	-
chrom	in_vivo_ctrl_zn_wt	input	KZA74_03095	baeS	106	-0.265	0.533246	0.984245	0.00689678	277.6	230.1	569.5	0.49	502.9	0.46	-
chrom	in_vivo_ctrl_zn_wt	input	KZA74_03100	-	41	0.148	0.841935	1	0	68.7	76.6	165.6	0.41	161.2	0.48	-
chrom	in_vivo_ctrl_zn_wt	input	KZA74_03105	-	91	0.047	0.749735	1	0	384.4	397.4	766.1	0.5	794.8	0.5	-
chrom	in_vivo_ctrl_zn_wt	input	KZA74_03110	-	74	-0.057	0.066033	0.260526	0.584149	557.8	535.8	1031.9	0.54	1220.1	0.44	-
chrom	in_vivo_ctrl_zn_wt	input	KZA74_03115	-	29	-0.42	0.461865	0.93684	0.0283346	432	321.6	696	0.62	601.7	0.53	-
chrom	in_vivo_ctrl_zn_wt	input	KZA74_03120	-	35	-0.114	0.310195	0.770478	0.11324	338.5	312.4	592.4	0.57	643.2	0.49	-
chrom	in_vivo_ctrl_zn_wt	input	KZA74_03125	-	26	0.334	0.776857	1	0	278.6	352.6	571.9	0.49	705.2	0.5	-
chrom	in_vivo_ctrl_zn_wt	input	KZA74_03130	-	145	-0.381	0.474401	0.946204	0.0240152	684.3	524.4	1145	0.6	899.9	0.58	-
chrom	in_vivo_ctrl_zn_wt	input	KZA74_03135	-	35	1.365	0.044855	0.191163	0.718596	216.4	565.2	428.7	0.5	1098.9	0.51	-
chrom	in_vivo_ctrl_zn_wt	input	KZA74_03140	trpB	67	1.404	0.000469	0.002867	2.54257	292.6	782.6	576.7	0.51	1436.5	0.54	-
chrom	in_vivo_ctrl_zn_wt	input	KZA74_03145	-	34	-0.216	0.11976	0.420481	0.376254	692.7	595.5	1139.5	0.61	1265.4	0.47	-
chrom	in_vivo_ctrl_zn_wt	input	KZA74_03150	-	68	-0.162	0.97648	1	0	622	555.2	1308.1	0.48	1110.4	0.5	-
chrom	in_vivo_ctrl_zn_wt	input	KZA74_03155	-	41	-0.384	0.045267	0.192466	0.715646	387.3	295.6	700.5	0.55	734.5	0.4	-
chrom	in_vivo_ctrl_zn_wt	input	KZA74_03160	-	71	-0.071	0.42759	0.905278	0.043218	627.8	597.4	1005.5	0.62	1034.6	0.58	-
chrom	in_vivo_ctrl_zn_wt	input	KZA74_03165	trpA	38	2	0	0	#NUM!	4.1	31.5	27.7	0.15	77.3	0.41	-
chrom	in_vivo_ctrl_zn_wt	input	KZA74_03170	accD	50	1.996	0	0	#NUM!	4.3	32.2	29.5	0.15	78.6	0.41	-
chrom	in_vivo_ctrl_zn_wt	input	KZA74_03175	folC	72	1.342	0	0	#NUM!	5.4	21.3	30.5	0.18	56.8	0.38	-
chrom	in_vivo_ctrl_zn_wt	input	KZA74_03180	-	47	-0.234	0.200893	0.59855	0.2229	311.3	263.9	997.7	0.31	636.1	0.41	-
chrom	in_vivo_ctrl_zn_wt	input	KZA74_03185	-	35	-0.085	0.668448	1	0	351.4	330.9	819.8	0.43	643.4	0.51	-
chrom	in_vivo_ctrl_zn_wt	input	KZA74_03190	-	46	-0.032	0.127546	0.440258	0.356293	385.6	377	858.3	0.45	1084	0.35	-
chrom	in_vivo_ctrl_zn_wt	input	KZA74_03195	-	46	-0.378	0.408088	0.888371	0.0514056	204	155.8	396.5	0.51	349.6	0.45	-
chrom	in_vivo_ctrl_zn_wt	input	KZA74_03200	secA	152	1.201	0	0	#NUM!	16.2	43.7	184.6	0.09	109	0.4	-
chrom	in_vivo_ctrl_zn_wt	input	KZA74_03205	-	24	0.068	0.820555	1	0	37.4	39.4	89.7	0.42	78.8	0.5	-
chrom	in_vivo_ctrl_zn_wt	input	KZA74_03210	-	90	-0.116	0.992287	1	0	170.4	156.8	300.7	0.57	266.3	0.59	-
chrom	in_vivo_ctrl_zn_wt	input	KZA74_03215	-	58	-0.145	0.741061	1	0	289.2	261.1	578.5	0.5	466	0.56	-
chrom	in_vivo_ctrl_zn_wt	input	KZA74_03220	-	70	-0.077	0.815044	1	0	250.8	237.5	506.4	0.5	496.3	0.48	-
chrom	in_vivo_ctrl_zn_wt	input	KZA74_03225	-	26	0.305	0.527537	0.981391	0.00815793	264.1	327.6	542.2	0.49	740.6	0.44	-
chrom	in_vivo_ctrl_zn_wt	input	KZA74_03230	-	55	-0.215	0.616248	1	0	288.2	247.6	580	0.5	544.7	0.45	-
chrom	in_vivo_ctrl_zn_wt	input	KZA74_03235	-	9	-0.328	0.566147	1	0	195.6	154.8	264	0.74	253.3	0.61	-
chrom	in_vivo_ctrl_zn_wt	input	KZA74_03240	-	110	0.184	0.698692	1	0	173.2	197.5	368.8	0.47	384.5	0.51	-
chrom	in_vivo_ctrl_zn_wt	input	KZA74_03245	-	50	-0.066	0.999479	1	0	466.6	445.4	1228	0.38	1142.1	0.39	-
chrom	in_vivo_ctrl_zn_wt	input	KZA74_03250	-	53	1.114	1e-06	5e-06	5.30103	6.1	19	31.3	0.19	53.1	0.36	-
chrom	in_vivo_ctrl_zn_wt	input	KZA74_03255	-	67	0.132	0.489081	0.960776	0.0173779	554.5	608	944.6	0.59	1072	0.57	-
chrom	in_vivo_ctrl_zn_wt	input	KZA74_03260	-	77	-0.006	0.596998	1	0	487.3	485.4	815.7	0.6	839.8	0.58	-
chrom	in_vivo_ctrl_zn_wt	input	KZA74_03265	-	137	-0.218	0.892818	1	0	468.7	402.3	926.1	0.51	760.1	0.53	-
chrom	in_vivo_ctrl_zn_wt	input	KZA74_03270	-	105	0.808	0.017457	0.084456	1.07337	89.3	160	246.7	0.36	332.8	0.48	-
chrom	in_vivo_ctrl_zn_wt	input	KZA74_03275	-	26	1.148	0.071053	0.27552	0.559847	52.1	121.5	150.5	0.35	234.1	0.52	-
chrom	in_vivo_ctrl_zn_wt	input	KZA74_03280	-	24	-0.378	0.011189	0.056321	1.24933	278.9	213.4	502	0.56	682.9	0.31	-
chrom	in_vivo_ctrl_zn_wt	input	KZA74_03285	-	28	0.135	1	1	0	488.8	537.3	954.9	0.51	1114.4	0.48	-
chrom	in_vivo_ctrl_zn_wt	input	KZA74_03290	-	63	-0.257	0.887739	1	0	135.6	112.6	328.6	0.41	267.8	0.42	-
chrom	in_vivo_ctrl_zn_wt	input	KZA74_03295	-	49	-0.028	0.995031	1	0	578.7	567.7	1350.3	0.43	1236.3	0.46	-
chrom	in_vivo_ctrl_zn_wt	input	KZA74_03300	-	77	2.076	0	0	#NUM!	6.2	42.1	30.4	0.2	104.6	0.4	-
chrom	in_vivo_ctrl_zn_wt	input	KZA74_03305	-	11	-0.239	0.900891	1	0	33	27.2	99.1	0.33	74.9	0.36	-
chrom	in_vivo_ctrl_zn_wt	input	KZA74_03310	-	68	-0.233	0.648116	1	0	118.9	100.4	210.9	0.56	187	0.54	-
chrom	in_vivo_ctrl_zn_wt	input	KZA74_03315	-	95	0.117	0.754035	1	0	144.6	157.2	374.6	0.39	355.7	0.44	-
chrom	in_vivo_ctrl_zn_wt	input	KZA74_03320	-	58	0	0.890827	1	0	517.1	517.1	957.1	0.54	952.2	0.54	-
chrom	in_vivo_ctrl_zn_wt	input	KZA74_03325	-	96	-0.263	0.175626	0.553464	0.256911	555.3	461.9	969.3	0.57	923.9	0.5	-
chrom	in_vivo_ctrl_zn_wt	input	KZA74_03330	typA	105	2.006	0	0	#NUM!	19.1	91.8	64	0.3	187.2	0.49	-
chrom	in_vivo_ctrl_zn_wt	input	KZA74_03335	mscL	33	0.591	0.539679	0.987962	0.00525976	88.8	136.2	231.2	0.38	332.9	0.41	-
chrom	in_vivo_ctrl_zn_wt	input	KZA74_03340	-	27	-0.122	0.657434	1	0	386.2	354.6	823.3	0.47	870.4	0.41	-
chrom	in_vivo_ctrl_zn_wt	input	KZA74_03345	-	13	0.141	0.732298	1	0	39.9	44.5	97.2	0.41	115.7	0.38	-
chrom	in_vivo_ctrl_zn_wt	input	KZA74_03350	mutM	44	-0.235	0.769981	1	0	216.2	182.9	439.1	0.49	392.7	0.47	-
chrom	in_vivo_ctrl_zn_wt	input	KZA74_03355	-	38	0.222	0.644647	1	0	189.3	221.6	322.2	0.59	382.8	0.58	-
chrom	in_vivo_ctrl_zn_wt	input	KZA74_03360	-	145	-0.005	0.941003	1	0	237.4	236.5	496.5	0.48	476.3	0.5	-
chrom	in_vivo_ctrl_zn_wt	input	KZA74_03365	-	61	0.071	0.942462	1	0	222	233.4	451.4	0.49	452.1	0.52	-
chrom	in_vivo_ctrl_zn_wt	input	KZA74_03370	-	74	-0.237	0.909711	1	0	193.7	163.6	447.9	0.43	361.3	0.45	-
chrom	in_vivo_ctrl_zn_wt	input	KZA74_03375	-	47	-0.327	0.755598	1	0	173.5	137.3	376.4	0.46	314.8	0.44	-
chrom	in_vivo_ctrl_zn_wt	input	KZA74_03380	-	49	-0.38	0.861929	1	0	500.9	383.9	1022.8	0.49	783.8	0.49	-
chrom	in_vivo_ctrl_zn_wt	input	KZA74_03385	-	38	1.485	0	3e-06	5.52288	6	25.8	29.7	0.2	69.9	0.37	-
chrom	in_vivo_ctrl_zn_wt	input	KZA74_03390	-	26	-0.27	0.708453	1	0	351.7	290.9	806.9	0.44	756.3	0.38	-
chrom	in_vivo_ctrl_zn_wt	input	KZA74_03395	-	27	0.264	0.062992	0.251551	0.599374	276.2	332.7	678	0.41	1283.2	0.26	-
chrom	in_vivo_ctrl_zn_wt	input	KZA74_03400	-	24	-0.204	0.282743	0.73619	0.13301	116.8	100.7	365.5	0.32	219.6	0.46	-
chrom	in_vivo_ctrl_zn_wt	input	KZA74_03405	-	23	-0.561	0.332214	0.80183	0.0959177	270.3	181.5	717.2	0.38	695.9	0.26	-
chrom	in_vivo_ctrl_zn_wt	input	KZA74_03410	-	84	1.995	0	0	#NUM!	4.4	32.4	46	0.1	68	0.48	-
chrom	in_vivo_ctrl_zn_wt	input	KZA74_03415	-	194	-0.123	0.19234	0.583151	0.234219	365.8	335.4	757.6	0.48	752.3	0.45	-
chrom	in_vivo_ctrl_zn_wt	input	KZA74_03420	-	71	-0.062	0.98975	1	0	294.2	281.6	614.5	0.48	571.3	0.49	-
chrom	in_vivo_ctrl_zn_wt	input	KZA74_03425	-	51	-0.35	0.850678	1	0	726.6	568.8	1588.1	0.46	1261.3	0.45	-
chrom	in_vivo_ctrl_zn_wt	input	KZA74_03430	pilG	23	0.431	0.857524	1	0	274.3	371.6	788.7	0.35	949.7	0.39	-
chrom	in_vivo_ctrl_zn_wt	input	KZA74_03435	-	19	-0.092	0.992786	1	0	359	336.6	601.8	0.6	556.1	0.61	-
chrom	in_vivo_ctrl_zn_wt	input	KZA74_03440	-	29	-0.644	0.259138	0.699943	0.154937	642.3	409.3	1054.3	0.61	818.5	0.5	-
chrom	in_vivo_ctrl_zn_wt	input	KZA74_03445	-	121	-0.289	0.622688	1	0	435.6	355.7	806.8	0.54	683.2	0.52	-
chrom	in_vivo_ctrl_zn_wt	input	KZA74_03450	-	282	-0.105	0.586444	1	0	380.6	353.5	726.8	0.52	682.8	0.52	-
chrom	in_vivo_ctrl_zn_wt	input	KZA74_03455	-	37	-0.279	0.800238	1	0	432.9	355.8	640.6	0.68	548.5	0.65	-
chrom	in_vivo_ctrl_zn_wt	input	KZA74_03460	dapE	66	1.386	0	0	#NUM!	5.3	22	32	0.17	51.8	0.42	-
chrom	in_vivo_ctrl_zn_wt	input	KZA74_03465	-	8	0.241	0.868018	1	0	109.3	130	327.8	0.33	297.2	0.44	-
chrom	in_vivo_ctrl_zn_wt	input	KZA74_03470	-	66	-0.034	0.966854	1	0	202.6	197.8	534.9	0.38	511.9	0.39	-
chrom	in_vivo_ctrl_zn_wt	input	KZA74_03475	-	17	0.013	0.987819	1	0	544.1	549	1109.9	0.49	1037	0.53	-
chrom	in_vivo_ctrl_zn_wt	input	KZA74_03480	-	32	1.843	0.000811	0.004821	2.31686	47	181.6	125.3	0.38	415	0.44	-
chrom	in_vivo_ctrl_zn_wt	input	KZA74_03515	-	54	-0.221	0.860812	1	0	278.4	238.2	673.2	0.41	525	0.45	-
chrom	in_vivo_ctrl_zn_wt	input	KZA74_03520	-	189	-0.001	0.121333	0.422853	0.373811	267	266.8	546.5	0.49	593.2	0.45	-
chrom	in_vivo_ctrl_zn_wt	input	KZA74_03525	-	47	2.361	0	0	#NUM!	9.2	68.2	39.5	0.23	142.4	0.48	-
chrom	in_vivo_ctrl_zn_wt	input	KZA74_03530	yccS	163	-0.345	0.232208	0.652753	0.185251	215.5	168.7	439.2	0.49	371.6	0.45	-
chrom	in_vivo_ctrl_zn_wt	input	KZA74_03535	-	81	-0.14	0.969445	1	0	562	509.6	1128.7	0.5	971.3	0.52	-
chrom	in_vivo_ctrl_zn_wt	input	KZA74_03540	-	37	-0.043	0.763607	1	0	605.8	587.7	947	0.64	988.3	0.59	-
chrom	in_vivo_ctrl_zn_wt	input	KZA74_03545	-	8	-0.162	0.003058	0.016899	1.77214	26.5	23.1	45.4	0.58	92.4	0.25	-
chrom	in_vivo_ctrl_zn_wt	input	KZA74_03550	-	8	-0.477	0.772098	1	0	1207.3	866.2	2634.1	0.46	1539.8	0.56	-
chrom	in_vivo_ctrl_zn_wt	input	KZA74_03555	-	96	-0.188	0.911486	1	0	461.8	404.7	847.2	0.55	740	0.55	-
chrom	in_vivo_ctrl_zn_wt	input	KZA74_03560	-	56	-0.369	0.781882	1	0	390.8	301.5	737.7	0.53	582.3	0.52	-
chrom	in_vivo_ctrl_zn_wt	input	KZA74_03565	-	72	-0.181	0.964083	1	0	378.9	333.6	810.2	0.47	686.2	0.49	-
chrom	in_vivo_ctrl_zn_wt	input	KZA74_03570	sbmA	107	-0.398	0.248882	0.68348	0.165274	240.4	181.2	521.4	0.46	440.7	0.41	-
chrom	in_vivo_ctrl_zn_wt	input	KZA74_03575	-	151	-0.312	0.064263	0.255217	0.59309	180	144	440.7	0.41	418.2	0.34	-
chrom	in_vivo_ctrl_zn_wt	input	KZA74_03580	-	47	-0.536	0.377786	0.859448	0.0657804	109.6	74	245.4	0.45	193.3	0.38	-
chrom	in_vivo_ctrl_zn_wt	input	KZA74_03585	-	77	-0.091	0.80157	1	0	278.4	261.1	536	0.52	457	0.57	-
chrom	in_vivo_ctrl_zn_wt	input	KZA74_03590	-	28	-0.225	0.962958	1	0	217.7	185.6	406.4	0.54	335.3	0.55	-
chrom	in_vivo_ctrl_zn_wt	input	KZA74_03595	-	33	0.199	0.582393	1	0	232.6	267.7	489.9	0.47	464.9	0.58	-
chrom	in_vivo_ctrl_zn_wt	input	KZA74_03600	gatB	67	1.894	0	0	#NUM!	1.5	19.1	27.1	0.05	60.9	0.31	-
chrom	in_vivo_ctrl_zn_wt	input	KZA74_03605	gatA	87	2.028	0	0	#NUM!	2.6	26.1	23.7	0.11	64.1	0.41	-
chrom	in_vivo_ctrl_zn_wt	input	KZA74_03610	gatC	14	1.635	0.000945	0.005553	2.25547	2.3	17.6	24	0.1	49.3	0.36	-
chrom	in_vivo_ctrl_zn_wt	input	KZA74_03615	-	59	1.957	0	0	#NUM!	40.7	172.3	118	0.34	274.8	0.63	-
chrom	in_vivo_ctrl_zn_wt	input	KZA74_03620	mreC	50	1.812	3.7e-05	0.000257	3.59007	39.3	150.4	111.1	0.35	289.2	0.52	-
chrom	in_vivo_ctrl_zn_wt	input	KZA74_03625	mreD	28	2.007	0.001943	0.011058	1.95632	81.5	342.6	253.5	0.32	618.9	0.55	-
chrom	in_vivo_ctrl_zn_wt	input	KZA74_03630	-	32	0.794	0.307757	0.768116	0.114573	56.5	101.7	181	0.31	241.1	0.42	-
chrom	in_vivo_ctrl_zn_wt	input	KZA74_03635	rng	83	2.657	0	0	#NUM!	8.4	79.3	32	0.26	170.9	0.46	-
chrom	in_vivo_ctrl_zn_wt	input	KZA74_03640	-	12	0.968	0.255337	0.691746	0.160053	73.5	148.5	176.4	0.42	237.6	0.62	-
chrom	in_vivo_ctrl_zn_wt	input	KZA74_03645	-	76	-0.09	0.412005	0.893212	0.0490455	185.4	173.9	431.3	0.43	338.9	0.51	-
chrom	in_vivo_ctrl_zn_wt	input	KZA74_03650	-	44	1.927	0	0	#NUM!	5.3	34.3	27.1	0.2	107.8	0.32	-
chrom	in_vivo_ctrl_zn_wt	input	KZA74_03655	thrH	30	-0.002	0.982872	1	0	157.3	157.2	329.3	0.48	304.2	0.52	-
chrom	in_vivo_ctrl_zn_wt	input	KZA74_03660	-	109	0.793	0.011358	0.057092	1.24342	153.7	270	302.9	0.51	516.2	0.52	-
chrom	in_vivo_ctrl_zn_wt	input	KZA74_03665	-	43	-0.409	0.726211	1	0	768.6	577.8	1377.1	0.56	1080.3	0.53	-
chrom	in_vivo_ctrl_zn_wt	input	KZA74_03670	-	74	-0.407	1	1	0	462.1	347.2	899.9	0.51	667.3	0.52	Has Coefs, but Pvals are NAs (model failure)
chrom	in_vivo_ctrl_zn_wt	input	KZA74_03675	-	66	-0.035	0.97835	1	0	598.4	583.9	1173.1	0.51	1101.1	0.53	-
chrom	in_vivo_ctrl_zn_wt	input	KZA74_03680	-	47	-0.511	0.4048	0.886097	0.0525187	124.5	85.9	319.1	0.39	192.2	0.45	-
chrom	in_vivo_ctrl_zn_wt	input	KZA74_03685	-	50	1.849	0.000134	0.000878	3.05651	90.9	340.4	223.5	0.41	709.2	0.48	-
chrom	in_vivo_ctrl_zn_wt	input	KZA74_03690	-	63	-0.454	0.39286	0.872646	0.0591619	243.9	176.7	460.9	0.53	371	0.48	-
chrom	in_vivo_ctrl_zn_wt	input	KZA74_03695	-	56	-0.313	0.889101	1	0	194.3	155.4	494.6	0.39	386.8	0.4	-
chrom	in_vivo_ctrl_zn_wt	input	KZA74_03700	hchA	59	-0.369	0.810757	1	0	281.3	216.7	638.4	0.44	473.6	0.46	-
chrom	in_vivo_ctrl_zn_wt	input	KZA74_03710	-	91	-0.183	0.966918	1	0	303.9	267	648.2	0.47	552.3	0.48	-
chrom	in_vivo_ctrl_zn_wt	input	KZA74_03715	prpF	55	-0.169	0.959849	1	0	168.3	149.2	365.4	0.46	309.6	0.48	-
chrom	in_vivo_ctrl_zn_wt	input	KZA74_03720	-	45	1.914	0	0	#NUM!	4.1	29.2	30.6	0.13	58.4	0.5	-
chrom	in_vivo_ctrl_zn_wt	input	KZA74_03725	-	22	-0.062	0.7293	1	0	62.6	59.8	153	0.41	119.5	0.5	-
chrom	in_vivo_ctrl_zn_wt	input	KZA74_03730	-	55	-0.402	0.62964	1	0	135.9	101.7	295.1	0.46	207.1	0.49	-
chrom	in_vivo_ctrl_zn_wt	input	KZA74_03735	-	33	-0.619	0.227409	0.646623	0.189349	200.4	128.7	336.2	0.6	265.5	0.48	-
chrom	in_vivo_ctrl_zn_wt	input	KZA74_03740	-	54	-0.04	0.680213	1	0	420.9	409.3	741.2	0.57	749.2	0.55	-
chrom	in_vivo_ctrl_zn_wt	input	KZA74_03745	-	38	-0.148	0.471291	0.943639	0.0251941	272.4	245.4	660.8	0.41	478.2	0.51	-
chrom	in_vivo_ctrl_zn_wt	input	KZA74_03750	-	105	-0.364	0.539907	0.987962	0.00525976	293.5	227	628.9	0.47	449.7	0.5	-
chrom	in_vivo_ctrl_zn_wt	input	KZA74_03755	-	95	0.39	0.143281	0.478574	0.320051	246.4	324.3	425.5	0.58	581.3	0.56	-
chrom	in_vivo_ctrl_zn_wt	input	KZA74_03760	-	122	-0.157	0.529613	0.981726	0.00800971	229.9	205.7	438.2	0.52	411.4	0.5	-
chrom	in_vivo_ctrl_zn_wt	input	KZA74_03765	-	46	0.078	0.100822	0.367681	0.434529	613.4	647.6	1071.5	0.57	1385.5	0.47	-
chrom	in_vivo_ctrl_zn_wt	input	KZA74_03770	-	90	-0.143	0.580459	1	0	309.3	279.7	668.2	0.46	645.5	0.43	-
chrom	in_vivo_ctrl_zn_wt	input	KZA74_03775	-	49	-0.409	0.336693	0.809032	0.0920343	291.5	218.3	549.4	0.53	475.5	0.46	-
chrom	in_vivo_ctrl_zn_wt	input	KZA74_03780	-	48	-0.086	0.231467	0.652004	0.18575	217.5	204.6	429	0.51	479.2	0.43	-
chrom	in_vivo_ctrl_zn_wt	input	KZA74_03785	-	57	-0.284	0.703925	1	0	110.6	89.9	242.4	0.46	209.2	0.43	-
chrom	in_vivo_ctrl_zn_wt	input	KZA74_03790	-	59	-0.117	0.910813	1	0	271.1	249.6	695.5	0.39	577.5	0.43	-
chrom	in_vivo_ctrl_zn_wt	input	KZA74_03795	-	46	-0.145	0.568316	1	0	53.2	47.6	100.6	0.53	97.4	0.49	-
chrom	in_vivo_ctrl_zn_wt	input	KZA74_03800	-	50	0.126	0.616718	1	0	43.2	47.6	113.6	0.38	128.6	0.37	-
chrom	in_vivo_ctrl_zn_wt	input	KZA74_03805	-	139	1.873	0	0	#NUM!	6.2	36.2	96.5	0.06	115.6	0.31	-
chrom	in_vivo_ctrl_zn_wt	input	KZA74_03810	-	45	-0.177	0.861203	1	0	350.6	309.5	639.6	0.55	580.3	0.53	-
chrom	in_vivo_ctrl_zn_wt	input	KZA74_03815	-	49	0.128	0.852561	1	0	354.7	388	814.7	0.44	792.1	0.49	-
chrom	in_vivo_ctrl_zn_wt	input	KZA74_03820	-	25	-0.66	0.511169	0.974499	0.0112186	656	413.2	1822.2	0.36	1475.7	0.28	-
chrom	in_vivo_ctrl_zn_wt	input	KZA74_03825	-	28	-0.305	0.819632	1	0	227.4	183.2	561.9	0.4	488.5	0.38	-
chrom	in_vivo_ctrl_zn_wt	input	KZA74_03830	-	23	-0.204	0.280682	0.732945	0.134929	995	863.2	1596.7	0.62	1726.4	0.5	-
chrom	in_vivo_ctrl_zn_wt	input	KZA74_03835	adeK	81	0.338	0.556995	1	0	281.8	357.6	552.2	0.51	658.3	0.54	-
chrom	in_vivo_ctrl_zn_wt	input	KZA74_03840	adeJ	183	0.184	0.515615	0.976131	0.0104919	322.7	367.3	584.8	0.55	625.3	0.59	-
chrom	in_vivo_ctrl_zn_wt	input	KZA74_03845	adeI	71	-0.038	0.850702	1	0	568.3	553.2	1052.5	0.54	1047.4	0.53	-
chrom	in_vivo_ctrl_zn_wt	input	KZA74_03850	-	47	-0.317	0.629992	1	0	1016.7	815.1	1791.9	0.57	1563.6	0.52	-
chrom	in_vivo_ctrl_zn_wt	input	KZA74_03855	-	151	0.172	0.503608	0.968834	0.0137506	336	379.3	724.8	0.46	824.1	0.46	-
chrom	in_vivo_ctrl_zn_wt	input	KZA74_03860	-	51	1.455	0	0	#NUM!	3.4	18	25.8	0.13	49.5	0.36	-
chrom	in_vivo_ctrl_zn_wt	input	KZA74_03865	-	19	-0.943	0.056186	0.229184	0.639816	89.8	44.3	182.7	0.49	84.2	0.53	-
chrom	in_vivo_ctrl_zn_wt	input	KZA74_03870	rplU	15	1.864	0.00038	0.002354	2.62819	2.4	22	27.3	0.09	55.1	0.4	-
chrom	in_vivo_ctrl_zn_wt	input	KZA74_03875	rpmA	14	2.047	0.003627	0.01971	1.70531	1.7	22.7	23.9	0.07	79.5	0.29	-
chrom	in_vivo_ctrl_zn_wt	input	KZA74_03880	lolA	42	1.415	0	3e-06	5.52288	4.6	20.6	32.1	0.14	48	0.43	-
chrom	in_vivo_ctrl_zn_wt	input	KZA74_03885	-	49	-0.001	0.959491	1	0	361.3	361.2	885.2	0.41	823.1	0.44	-
chrom	in_vivo_ctrl_zn_wt	input	KZA74_03890	serS	70	1.885	0	0	#NUM!	1.7	19.9	24.5	0.07	56.9	0.35	-
chrom	in_vivo_ctrl_zn_wt	input	KZA74_03895	cysG	81	1.124	0.000684	0.004102	2.387	44.8	103.7	113.5	0.4	220.9	0.47	-
chrom	in_vivo_ctrl_zn_wt	input	KZA74_03900	-	28	-0.003	0.995127	1	0	33.8	33.7	88.7	0.38	82.1	0.41	-
chrom	in_vivo_ctrl_zn_wt	input	KZA74_03905	-	24	-0.013	0.766535	1	0	13.5	13.3	51.2	0.26	53.4	0.25	-
chrom	in_vivo_ctrl_zn_wt	input	KZA74_03910	-	34	0.188	0.646009	1	0	72.4	83.2	180.2	0.4	166.4	0.5	-
chrom	in_vivo_ctrl_zn_wt	input	KZA74_03915	-	113	0.057	0.169111	0.5412	0.266642	115.5	120.3	252.6	0.46	289.3	0.42	-
chrom	in_vivo_ctrl_zn_wt	input	KZA74_03920	-	73	-0.232	0.717834	1	0	260	220.7	580.9	0.45	519.6	0.42	-
chrom	in_vivo_ctrl_zn_wt	input	KZA74_03925	-	29	-0.258	0.819847	1	0	23.6	18.9	64.1	0.37	54.9	0.34	-
chrom	in_vivo_ctrl_zn_wt	input	KZA74_03930	lipB	35	1.028	1.7e-05	0.000125	3.90309	6.3	18	28.7	0.22	45.1	0.4	-
chrom	in_vivo_ctrl_zn_wt	input	KZA74_03935	-	15	1.672	9.4e-05	0.00063	3.20066	5.6	28.9	28.2	0.2	51	0.57	-
chrom	in_vivo_ctrl_zn_wt	input	KZA74_03940	rpoD	93	1.703	0	0	#NUM!	1.5	16.1	24.5	0.06	54.6	0.3	-
chrom	in_vivo_ctrl_zn_wt	input	KZA74_03945	-	10	0.297	0.494446	0.963304	0.0162366	1402.3	1723.6	1912.2	0.73	2651.7	0.65	-
chrom	in_vivo_ctrl_zn_wt	input	KZA74_03950	-	18	0.364	0.838335	1	0	518.1	668.3	1216.3	0.43	1336.6	0.5	-
chrom	in_vivo_ctrl_zn_wt	input	KZA74_03955	-	94	-0.46	0.30427	0.765228	0.116209	203.9	146.8	552.8	0.37	460.1	0.32	-
chrom	in_vivo_ctrl_zn_wt	input	KZA74_03960	-	54	-0.277	0.543941	0.991433	0.00373663	294.5	242.2	561.3	0.52	408.7	0.59	-
chrom	in_vivo_ctrl_zn_wt	input	KZA74_03965	-	33	0.404	0.607522	1	0	201.4	268.1	433.5	0.46	570.8	0.47	-
chrom	in_vivo_ctrl_zn_wt	input	KZA74_03970	gltA	74	2.838	0	0	#NUM!	6.8	79.4	32.8	0.21	170.2	0.47	-
chrom	in_vivo_ctrl_zn_wt	input	KZA74_03975	sdhC	26	1.421	0.000184	0.001176	2.92959	1.4	12.1	27.3	0.05	45.1	0.27	-
chrom	in_vivo_ctrl_zn_wt	input	KZA74_03980	sdhD	20	2.524	8e-06	6.2e-05	4.20761	3.1	41.8	31.3	0.1	98.3	0.42	-
chrom	in_vivo_ctrl_zn_wt	input	KZA74_03985	sdhA	106	2.121	0	0	#NUM!	1.9	25	23.2	0.08	55.2	0.45	-
chrom	in_vivo_ctrl_zn_wt	input	KZA74_03990	-	33	1.939	0	0	#NUM!	1.3	19.2	18.5	0.07	46.9	0.41	-
chrom	in_vivo_ctrl_zn_wt	input	KZA74_03995	-	8	1.604	0.01544	0.075408	1.12258	0.7	12.3	16.9	0.04	49.4	0.25	-
chrom	in_vivo_ctrl_zn_wt	input	KZA74_04000	-	9	2.054	0.001209	0.007015	2.15397	5.1	36.9	27.5	0.19	94.8	0.39	-
chrom	in_vivo_ctrl_zn_wt	input	KZA74_04005	-	158	1.923	0	0	#NUM!	2	21.7	26.8	0.08	51.1	0.42	-
chrom	in_vivo_ctrl_zn_wt	input	KZA74_04010	odhB	73	2.048	0	0	#NUM!	1.2	20.7	20.6	0.06	57.1	0.36	-
chrom	in_vivo_ctrl_zn_wt	input	KZA74_04015	lpdA	90	1.618	0	0	#NUM!	2.5	17.9	27.7	0.09	51.1	0.35	-
chrom	in_vivo_ctrl_zn_wt	input	KZA74_04020	sucC	64	2.328	0	0	#NUM!	20.6	123.4	61.7	0.33	263.3	0.47	-
chrom	in_vivo_ctrl_zn_wt	input	KZA74_04025	sucD	54	1.927	0	1e-06	6	13.9	66.9	53.6	0.26	126.7	0.53	-
chrom	in_vivo_ctrl_zn_wt	input	KZA74_04030	trpS	70	1.922	0	0	#NUM!	3.8	28.3	34.6	0.11	79.2	0.36	-
chrom	in_vivo_ctrl_zn_wt	input	KZA74_04035	-	62	-0.222	0.894693	1	0	489.1	418.5	957.7	0.51	823.8	0.51	-
chrom	in_vivo_ctrl_zn_wt	input	KZA74_04040	-	51	-0.163	0.748576	1	0	326.1	290.7	554.3	0.59	520.2	0.56	-
chrom	in_vivo_ctrl_zn_wt	input	KZA74_04045	-	116	-0.366	0.109153	0.3898	0.409158	264.1	203.9	496.8	0.53	442.1	0.46	-
chrom	in_vivo_ctrl_zn_wt	input	KZA74_04050	-	651	-0.186	1	1	0	245.2	215	522.8	0.47	452.2	0.48	-
chrom	in_vivo_ctrl_zn_wt	input	KZA74_04055	-	145	-0.337	0.70459	1	0	108.5	84.9	347.2	0.31	261.8	0.32	-
chrom	in_vivo_ctrl_zn_wt	input	KZA74_04060	-	129	-0.174	0.621336	1	0	301.7	266.9	699.2	0.43	643.6	0.41	-
chrom	in_vivo_ctrl_zn_wt	input	KZA74_04065	-	60	-0.371	0.162321	0.524712	0.280079	434.4	334.6	1117	0.39	1115.4	0.3	-
chrom	in_vivo_ctrl_zn_wt	input	KZA74_04070	-	25	-0.676	0.028011	0.128141	0.892312	268.7	166.3	694.9	0.39	924	0.18	-
chrom	in_vivo_ctrl_zn_wt	input	KZA74_04075	-	27	-0.326	0.906191	1	0	499.1	397.1	1010.8	0.49	765.9	0.52	-
chrom	in_vivo_ctrl_zn_wt	input	KZA74_04080	-	39	-0.203	0.889563	1	0	480.3	416.5	1441	0.33	1120.3	0.37	-
chrom	in_vivo_ctrl_zn_wt	input	KZA74_04085	-	21	0.322	0.634426	1	0	250	313.8	630	0.4	878.6	0.36	-
chrom	in_vivo_ctrl_zn_wt	input	KZA74_04090	-	27	-0.513	0.192934	0.58418	0.233453	310.8	216.3	559.4	0.56	530.8	0.41	-
chrom	in_vivo_ctrl_zn_wt	input	KZA74_04095	greA	24	0.301	0.822555	1	0	63.5	79.4	198.9	0.32	238.3	0.33	-
chrom	in_vivo_ctrl_zn_wt	input	KZA74_04100	carB	168	2.275	0	0	#NUM!	3.9	38.1	30.7	0.13	79.4	0.48	-
chrom	in_vivo_ctrl_zn_wt	input	KZA74_04105	carA	61	2.333	0	0	#NUM!	2.8	34.3	28.4	0.1	88.9	0.39	-
chrom	in_vivo_ctrl_zn_wt	input	KZA74_04110	-	35	0.122	0.332567	0.80183	0.0959177	144.1	157.3	378.3	0.38	500.4	0.31	-
chrom	in_vivo_ctrl_zn_wt	input	KZA74_04115	-	24	0.061	0.884344	1	0	531.4	554.5	1125.3	0.47	1209.8	0.46	-
chrom	in_vivo_ctrl_zn_wt	input	KZA74_04120	yhbY	17	-0.145	0.326342	0.792608	0.100942	162.2	146.2	517	0.31	310.6	0.47	-
chrom	in_vivo_ctrl_zn_wt	input	KZA74_04125	rlmE	32	1.805	0	2e-06	5.69897	3.4	24.5	23.5	0.15	68.1	0.36	-
chrom	in_vivo_ctrl_zn_wt	input	KZA74_04130	ftsH	91	1.741	0	0	#NUM!	1.6	17.2	26.3	0.06	55.8	0.31	-
chrom	in_vivo_ctrl_zn_wt	input	KZA74_04135	folP	50	0.184	0.677966	1	0	318.1	361.9	691.5	0.46	682.9	0.53	-
chrom	in_vivo_ctrl_zn_wt	input	KZA74_04140	-	18	0.456	0.041445	0.179167	0.746742	14.9	22.3	38.4	0.39	57.4	0.39	-
chrom	in_vivo_ctrl_zn_wt	input	KZA74_04145	-	28	-0.265	0.282453	0.735966	0.133142	30.3	24.3	63.6	0.48	64.9	0.38	-
chrom	in_vivo_ctrl_zn_wt	input	KZA74_04155	-	122	-0.316	0.509143	0.973326	0.0117417	310.1	248.1	591.1	0.52	496.2	0.5	-
chrom	in_vivo_ctrl_zn_wt	input	KZA74_04170	folD	46	1.276	2e-05	0.000145	3.83863	3.8	16.2	30.6	0.12	57.5	0.28	-
chrom	in_vivo_ctrl_zn_wt	input	KZA74_04175	-	37	-0.143	0.558932	1	0	293.7	265.6	615.1	0.48	634	0.42	-
chrom	in_vivo_ctrl_zn_wt	input	KZA74_04180	-	31	0.42	0.415944	0.896867	0.047272	271.4	364.9	573.7	0.47	837.9	0.44	-
chrom	in_vivo_ctrl_zn_wt	input	KZA74_04185	-	95	-0.216	0.784821	1	0	162.4	139.1	364.4	0.45	318.4	0.44	-
chrom	in_vivo_ctrl_zn_wt	input	KZA74_04190	glpK	89	-0.073	0.982253	1	0	272.7	258.9	560	0.49	517.9	0.5	-
chrom	in_vivo_ctrl_zn_wt	input	KZA74_04195	glpD	104	-0.314	0.794009	1	0	191.2	152.8	445.1	0.43	349.3	0.44	-
chrom	in_vivo_ctrl_zn_wt	input	KZA74_04200	-	94	2.04	0	0	#NUM!	53.3	234.8	139.2	0.38	432.7	0.54	-
chrom	in_vivo_ctrl_zn_wt	input	KZA74_04205	-	72	-0.235	0.444565	0.920193	0.0361211	170.1	143.8	334.1	0.51	309.1	0.47	-
chrom	in_vivo_ctrl_zn_wt	input	KZA74_04210	-	65	0.379	0.089392	0.335474	0.474341	231.8	303	461.3	0.5	667.5	0.45	-
chrom	in_vivo_ctrl_zn_wt	input	KZA74_04215	-	18	2.061	2e-06	1.7e-05	4.76955	3.3	29.5	22.1	0.15	66.4	0.44	-
chrom	in_vivo_ctrl_zn_wt	input	KZA74_04220	groL	84	1.685	0	0	#NUM!	2	17.4	23.5	0.08	55.1	0.32	-
chrom	in_vivo_ctrl_zn_wt	input	KZA74_04225	-	17	0.145	0.537179	0.98747	0.00547609	25.1	28.3	64	0.39	74	0.38	-
chrom	in_vivo_ctrl_zn_wt	input	KZA74_04230	-	57	-0.102	0.963303	1	0	57.7	53.4	137	0.42	124.2	0.43	-
chrom	in_vivo_ctrl_zn_wt	input	KZA74_04235	-	83	-0.543	0.37019	0.850851	0.0701465	204.9	139	432.3	0.47	284.9	0.49	-
chrom	in_vivo_ctrl_zn_wt	input	KZA74_04240	-	222	-0.163	0.896785	1	0	181.3	161.4	390.8	0.46	338.1	0.48	-
chrom	in_vivo_ctrl_zn_wt	input	KZA74_04245	-	39	-0.4	0.771104	1	0	488.6	369	783	0.62	612.4	0.6	-
chrom	in_vivo_ctrl_zn_wt	input	KZA74_04250	htpX	49	0.853	0.02621	0.120822	0.917854	49.3	93.2	136.9	0.36	172.3	0.54	-
chrom	in_vivo_ctrl_zn_wt	input	KZA74_04255	-	66	-0.174	0.912956	1	0	679.6	601.8	1332.2	0.51	1103.3	0.55	-
chrom	in_vivo_ctrl_zn_wt	input	KZA74_04260	ttcA	45	-0.169	0.382263	0.863977	0.0634978	96.3	85.1	180.5	0.53	182.3	0.47	-
chrom	in_vivo_ctrl_zn_wt	input	KZA74_04265	-	24	-1.099	0.322588	0.788257	0.103332	596.4	275.8	1301.3	0.46	529.5	0.52	-
chrom	in_vivo_ctrl_zn_wt	input	KZA74_04270	-	67	0.273	0.108462	0.388099	0.411057	294.2	356.6	527.9	0.56	692.5	0.51	-
chrom	in_vivo_ctrl_zn_wt	input	KZA74_04275	greB	27	-0.792	0.183088	0.567841	0.245773	45	23.9	91.2	0.49	58.6	0.41	-
chrom	in_vivo_ctrl_zn_wt	input	KZA74_04285	-	34	-0.256	0.494256	0.963304	0.0162366	468.1	391.3	823.3	0.57	782.6	0.5	-
chrom	in_vivo_ctrl_zn_wt	input	KZA74_04290	-	271	-0.109	0.811095	1	0	238.3	220.5	484.3	0.49	446	0.49	-
chrom	in_vivo_ctrl_zn_wt	input	KZA74_04295	-	40	-0.113	0.997133	1	0	215.6	199.1	562.5	0.38	497.6	0.4	-
chrom	in_vivo_ctrl_zn_wt	input	KZA74_04300	-	17	-0.085	0.418667	0.897413	0.0470076	29.2	27.3	64.8	0.45	71.3	0.38	-
chrom	in_vivo_ctrl_zn_wt	input	KZA74_04305	-	38	-0.435	0.49044	0.960923	0.0173114	177	129.6	960.7	0.18	518.4	0.25	-
chrom	in_vivo_ctrl_zn_wt	input	KZA74_04310	-	48	-0.185	0.689349	1	0	227	199	563.5	0.4	424.6	0.47	-
chrom	in_vivo_ctrl_zn_wt	input	KZA74_04315	-	32	-0.568	0.683226	1	0	492.6	330.7	1153.4	0.43	846.5	0.39	-
chrom	in_vivo_ctrl_zn_wt	input	KZA74_04320	-	81	-0.186	0.690591	1	0	82.3	71.7	270.2	0.3	203.9	0.35	-
chrom	in_vivo_ctrl_zn_wt	input	KZA74_04325	-	51	0.016	0.280685	0.732945	0.134929	32.7	33.2	125.3	0.26	91.4	0.36	-
chrom	in_vivo_ctrl_zn_wt	input	KZA74_04330	-	24	-0.418	0.78155	1	0	142.7	105.6	428.2	0.33	362	0.29	-
chrom	in_vivo_ctrl_zn_wt	input	KZA74_04335	-	61	-0.666	0.098726	0.362596	0.440577	115.4	70.9	257.5	0.45	201.1	0.35	-
chrom	in_vivo_ctrl_zn_wt	input	KZA74_04340	-	49	0.095	0.361492	0.838856	0.0763126	29.9	32.3	176	0.17	243.6	0.13	-
chrom	in_vivo_ctrl_zn_wt	input	KZA74_04345	-	54	-0.197	0.96299	1	0	289.6	252.1	617.3	0.47	513.6	0.49	-
chrom	in_vivo_ctrl_zn_wt	input	KZA74_04350	-	48	-0.311	0.539624	0.987962	0.00525976	118.3	94.4	327.7	0.36	302.1	0.31	-
chrom	in_vivo_ctrl_zn_wt	input	KZA74_04355	-	29	-0.64	0.475997	0.946822	0.0237317	145.5	91.5	253.1	0.57	171.3	0.53	-
chrom	in_vivo_ctrl_zn_wt	input	KZA74_04360	-	46	-0.542	0.108883	0.38922	0.409805	117.2	78.9	294	0.4	279.2	0.28	-
chrom	in_vivo_ctrl_zn_wt	input	KZA74_04365	-	34	-0.082	0.841058	1	0	69	64.9	201.1	0.34	200.6	0.32	-
chrom	in_vivo_ctrl_zn_wt	input	KZA74_04370	-	47	0.09	0.083683	0.317957	0.497632	74.1	79.2	189.9	0.39	265.7	0.3	-
chrom	in_vivo_ctrl_zn_wt	input	KZA74_04375	-	133	-0.173	0.817378	1	0	238.3	210.7	508.4	0.47	455.7	0.46	-
chrom	in_vivo_ctrl_zn_wt	input	KZA74_04380	fdhD	43	-0.01	0.899942	1	0	247.4	245.6	569.9	0.43	570.9	0.43	-
chrom	in_vivo_ctrl_zn_wt	input	KZA74_04385	-	24	-0.012	0.997078	1	0	72.4	71.8	208.6	0.35	191.5	0.38	-
chrom	in_vivo_ctrl_zn_wt	input	KZA74_04390	-	64	1.179	0	0	#NUM!	9.2	27.1	36.7	0.25	66.7	0.41	-
chrom	in_vivo_ctrl_zn_wt	input	KZA74_04395	genX	47	1.361	0	0	#NUM!	9.1	31.1	30.4	0.3	86	0.36	-
chrom	in_vivo_ctrl_zn_wt	input	KZA74_04400	-	54	0.291	0.595043	1	0	247.7	304.2	599	0.41	631.7	0.48	-
chrom	in_vivo_ctrl_zn_wt	input	KZA74_04405	radA	65	0.183	0.734804	1	0	212.3	241.7	445.1	0.48	498.7	0.48	-
chrom	in_vivo_ctrl_zn_wt	input	KZA74_04410	-	88	-0.148	0.645413	1	0	243.2	219	493.9	0.49	475.8	0.46	-
chrom	in_vivo_ctrl_zn_wt	input	KZA74_04415	-	9	1.76	0.019368	0.093081	1.03114	0.8	14.5	20.7	0.04	52.3	0.28	-
chrom	in_vivo_ctrl_zn_wt	input	KZA74_04420	lysA	74	1.164	0.000149	0.000973	3.01189	34.5	83.6	103.5	0.33	209.6	0.4	-
chrom	in_vivo_ctrl_zn_wt	input	KZA74_04425	dapF	43	1.563	0	0	#NUM!	6.1	27.7	25.3	0.24	56.7	0.49	-
chrom	in_vivo_ctrl_zn_wt	input	KZA74_04430	-	45	-0.413	1	1	0	139.2	103.3	257.4	0.54	189.7	0.54	Has Coefs, but Pvals are NAs (model failure)
chrom	in_vivo_ctrl_zn_wt	input	KZA74_04435	-	62	1.658	8e-06	5.8e-05	4.23657	9.6	41	57.4	0.17	112.9	0.36	-
chrom	in_vivo_ctrl_zn_wt	input	KZA74_04440	-	42	1.876	0	0	#NUM!	1.8	19.8	22.1	0.08	47.5	0.42	-
chrom	in_vivo_ctrl_zn_wt	input	KZA74_04445	-	48	1.563	0	0	#NUM!	3.4	19.9	29.1	0.12	54.7	0.36	-
chrom	in_vivo_ctrl_zn_wt	input	KZA74_04450	gyrA	153	1.811	0	0	#NUM!	1.7	18.4	23.3	0.07	54.2	0.34	-
chrom	in_vivo_ctrl_zn_wt	input	KZA74_04455	-	135	-0.059	0.187554	0.575889	0.239661	199.8	191.6	432.6	0.46	461.9	0.41	-
chrom	in_vivo_ctrl_zn_wt	input	KZA74_04460	-	29	0.116	0.223343	0.639105	0.194428	71.5	77.8	141.3	0.51	180.6	0.43	-
chrom	in_vivo_ctrl_zn_wt	input	KZA74_04465	-	69	-0.425	0.530807	0.981967	0.00790311	188.3	139	385.9	0.49	304.5	0.46	-
chrom	in_vivo_ctrl_zn_wt	input	KZA74_04470	-	48	-0.1	1	1	0	186	173.2	382.6	0.49	377.8	0.46	-
chrom	in_vivo_ctrl_zn_wt	input	KZA74_04475	-	70	0.186	0.381998	0.863968	0.0635023	137.6	157.2	297.8	0.46	360.8	0.44	-
chrom	in_vivo_ctrl_zn_wt	input	KZA74_04480	-	77	-0.137	0.71988	1	0	277.6	251.9	538.8	0.52	510.5	0.49	-
chrom	in_vivo_ctrl_zn_wt	input	KZA74_04485	-	64	-0.189	0.481154	0.952014	0.0213567	170.8	149.2	409.8	0.42	406.4	0.37	-
chrom	in_vivo_ctrl_zn_wt	input	KZA74_04490	-	94	-0.251	0.879043	1	0	190.6	159.4	398.2	0.48	329.4	0.48	-
chrom	in_vivo_ctrl_zn_wt	input	KZA74_04495	serC	74	1.157	0	0	#NUM!	6.5	20.7	29.6	0.22	56.8	0.36	-
chrom	in_vivo_ctrl_zn_wt	input	KZA74_04500	-	12	-0.142	0.430606	0.909404	0.0412431	17.2	15.1	44.2	0.39	51.8	0.29	-
chrom	in_vivo_ctrl_zn_wt	input	KZA74_04505	-	62	0.078	0.959976	1	0	258.4	273.1	706.8	0.37	705.6	0.39	-
chrom	in_vivo_ctrl_zn_wt	input	KZA74_04510	-	28	-0.059	0.937723	1	0	120.9	115.8	225.7	0.54	196.6	0.59	-
chrom	in_vivo_ctrl_zn_wt	input	KZA74_04515	-	62	-0.292	0.876958	1	0	178.4	144.8	381.4	0.47	299.3	0.48	-
chrom	in_vivo_ctrl_zn_wt	input	KZA74_04520	-	84	1.742	0	0	#NUM!	2.6	20.3	32.4	0.08	56.9	0.36	-
chrom	in_vivo_ctrl_zn_wt	input	KZA74_04525	lolD	48	1.518	0	0	#NUM!	3.3	18.9	24	0.14	56.6	0.33	-
chrom	in_vivo_ctrl_zn_wt	input	KZA74_04530	-	192	-0.22	0.058196	0.235783	0.627488	79.7	67.7	188.1	0.42	181.8	0.37	-
chrom	in_vivo_ctrl_zn_wt	input	KZA74_04535	-	64	1.752	0	0	#NUM!	3.6	24.1	25	0.15	71.8	0.34	-
chrom	in_vivo_ctrl_zn_wt	input	KZA74_04540	sppA	67	0.223	0.591745	1	0	128.4	150.7	353.5	0.36	342.3	0.44	-
chrom	in_vivo_ctrl_zn_wt	input	KZA74_04545	-	45	0.061	0.650802	1	0	190.7	199.1	451.7	0.42	512.1	0.39	-
chrom	in_vivo_ctrl_zn_wt	input	KZA74_04550	purN	42	0.595	0.196698	0.590911	0.228478	61	94.8	134.9	0.45	204.1	0.46	-
chrom	in_vivo_ctrl_zn_wt	input	KZA74_04555	purM	67	1.509	0	0	#NUM!	23	74.6	60.7	0.38	185.1	0.4	-
chrom	in_vivo_ctrl_zn_wt	input	KZA74_04560	-	92	0.789	0.000673	0.004048	2.39276	46.4	83.7	104.9	0.44	190.2	0.44	-
chrom	in_vivo_ctrl_zn_wt	input	KZA74_04565	hda	43	0.862	0.003091	0.017053	1.7682	100.1	186.1	184.5	0.54	400	0.47	-
chrom	in_vivo_ctrl_zn_wt	input	KZA74_04570	rbtA	165	-0.059	0.994711	1	0	142	136.1	339.5	0.42	307.6	0.44	-
chrom	in_vivo_ctrl_zn_wt	input	KZA74_04575	-	242	-0.133	0.753901	1	0	77.1	69.9	233.2	0.33	211.4	0.33	-
chrom	in_vivo_ctrl_zn_wt	input	KZA74_04580	-	21	1.13	0.002599	0.014429	1.84076	8.8	25.2	32.7	0.27	70.7	0.36	-
chrom	in_vivo_ctrl_zn_wt	input	KZA74_04585	-	20	1.122	0.032553	0.145601	0.836836	6.2	19.4	33.9	0.18	59.7	0.33	-
chrom	in_vivo_ctrl_zn_wt	input	KZA74_04590	-	35	2.154	0	1e-06	6	7.3	50	40.6	0.18	92	0.54	-
chrom	in_vivo_ctrl_zn_wt	input	KZA74_04595	-	53	0.408	0.515095	0.976131	0.0104919	91.4	122.9	238.3	0.38	310.2	0.4	-
chrom	in_vivo_ctrl_zn_wt	input	KZA74_04600	-	55	1.751	0	0	#NUM!	3.3	22.9	32	0.1	50.4	0.45	-
chrom	in_vivo_ctrl_zn_wt	input	KZA74_04605	-	6	-0.266	0.988279	1	0	269.4	223.2	808.2	0.33	669.5	0.33	-
chrom	in_vivo_ctrl_zn_wt	input	KZA74_04610	pal	31	0.431	0.361996	0.839162	0.0761542	93.8	128.3	198.3	0.47	294.6	0.44	-
chrom	in_vivo_ctrl_zn_wt	input	KZA74_04615	tolB	76	0.037	0.750588	1	0	302.1	310.2	637.8	0.47	664	0.47	-
chrom	in_vivo_ctrl_zn_wt	input	KZA74_04620	tolA	47	0.133	0.284275	0.736821	0.132638	157.6	173.3	516.7	0.3	708.2	0.24	-
chrom	in_vivo_ctrl_zn_wt	input	KZA74_04625	tolR	27	-0.164	0.902355	1	0	446.8	398.3	882.6	0.51	716.9	0.56	-
chrom	in_vivo_ctrl_zn_wt	input	KZA74_04630	tolQ	41	0.319	0.741296	1	0	109.3	137.5	274.3	0.4	296.7	0.46	-
chrom	in_vivo_ctrl_zn_wt	input	KZA74_04635	ybgC	31	0.995	0.004119	0.022184	1.65396	9.1	23.1	36.7	0.25	55	0.42	-
chrom	in_vivo_ctrl_zn_wt	input	KZA74_04640	-	91	-0.169	0.745171	1	0	429	381.1	842.7	0.51	770.7	0.49	-
chrom	in_vivo_ctrl_zn_wt	input	KZA74_04645	ruvB	51	1.777	0	0	#NUM!	7.4	37.6	28.5	0.26	83.5	0.45	-
chrom	in_vivo_ctrl_zn_wt	input	KZA74_04650	ruvA	34	2.512	1.5e-05	0.000107	3.97062	32	205.8	88.1	0.36	378.3	0.54	-
chrom	in_vivo_ctrl_zn_wt	input	KZA74_04655	-	73	-0.306	0.814732	1	0	197.4	158.6	432.2	0.46	350.9	0.45	-
chrom	in_vivo_ctrl_zn_wt	input	KZA74_04660	purL	190	1.442	0	0	#NUM!	13.3	44.7	45.1	0.29	103.5	0.43	-
chrom	in_vivo_ctrl_zn_wt	input	KZA74_04665	-	76	0.091	0.679347	1	0	128.1	136.8	292.2	0.44	315.1	0.43	-
chrom	in_vivo_ctrl_zn_wt	input	KZA74_04670	-	42	-0.066	0.200807	0.59855	0.2229	550.9	526	889.9	0.62	1004.1	0.52	-
chrom	in_vivo_ctrl_zn_wt	input	KZA74_04675	-	46	-0.486	0.177078	0.555579	0.255254	234.1	165.8	587.3	0.4	564.8	0.29	-
chrom	in_vivo_ctrl_zn_wt	input	KZA74_04680	-	67	-0.615	0.050568	0.20934	0.679148	202.2	130.3	398.4	0.51	329.3	0.4	-
chrom	in_vivo_ctrl_zn_wt	input	KZA74_04685	-	53	-0.021	0.638355	1	0	238.4	235	435.7	0.55	452.9	0.52	-
chrom	in_vivo_ctrl_zn_wt	input	KZA74_04690	-	34	0.252	0.323838	0.789733	0.10252	624.5	744.6	1355.3	0.46	1875.3	0.4	-
chrom	in_vivo_ctrl_zn_wt	input	KZA74_04695	dhbA	29	0.093	0.600975	1	0	306.4	327	619.9	0.49	729.6	0.45	-
chrom	in_vivo_ctrl_zn_wt	input	KZA74_04700	-	119	-0.329	0.08662	0.327109	0.485308	150.6	118.9	327.7	0.46	304.2	0.39	-
chrom	in_vivo_ctrl_zn_wt	input	KZA74_04705	-	158	-0.163	0.780951	1	0	204.5	182	427	0.48	383.5	0.47	-
chrom	in_vivo_ctrl_zn_wt	input	KZA74_04710	-	145	-0.142	0.269012	0.713862	0.146386	183.8	166	403.7	0.46	397.9	0.42	-
chrom	in_vivo_ctrl_zn_wt	input	KZA74_04715	-	79	-0.249	0.51636	0.976517	0.0103202	162	135.5	468.2	0.35	334.5	0.41	-
chrom	in_vivo_ctrl_zn_wt	input	KZA74_04720	-	69	-0.177	0.604561	1	0	312.3	275.6	659.7	0.47	623.5	0.44	-
chrom	in_vivo_ctrl_zn_wt	input	KZA74_04725	-	61	0.154	0.019002	0.091442	1.03885	364	405.7	694	0.52	989.8	0.41	-
chrom	in_vivo_ctrl_zn_wt	input	KZA74_04730	-	37	-0.326	0.599968	1	0	408.1	324.6	943.8	0.43	857.8	0.38	-
chrom	in_vivo_ctrl_zn_wt	input	KZA74_04735	-	49	0.349	0.447528	0.92495	0.0338817	291.3	372.3	611.8	0.48	848.5	0.44	-
chrom	in_vivo_ctrl_zn_wt	input	KZA74_04740	-	57	0.175	0.049144	0.204379	0.689564	210.2	237.9	433	0.49	616.3	0.39	-
chrom	in_vivo_ctrl_zn_wt	input	KZA74_04745	-	37	-0.044	0.21569	0.624103	0.204744	260.2	252.3	506.6	0.51	602.2	0.42	-
chrom	in_vivo_ctrl_zn_wt	input	KZA74_04750	-	130	0.023	0.952695	1	0	301.8	306.8	606.7	0.5	586.5	0.52	-
chrom	in_vivo_ctrl_zn_wt	input	KZA74_04755	-	81	0.223	0.71962	1	0	141.2	165.7	381.3	0.37	389.1	0.43	-
chrom	in_vivo_ctrl_zn_wt	input	KZA74_04760	-	66	0.118	0.905615	1	0	121.8	132.6	335.1	0.36	350.1	0.38	-
chrom	in_vivo_ctrl_zn_wt	input	KZA74_04765	-	78	-0.046	0.559748	1	0	181.1	175.2	365.3	0.5	374.5	0.47	-
chrom	in_vivo_ctrl_zn_wt	input	KZA74_04770	-	147	-0.118	0.147378	0.488197	0.311405	344.7	317.3	636	0.54	643.3	0.49	-
chrom	in_vivo_ctrl_zn_wt	input	KZA74_04775	-	85	-0.389	0.20586	0.60932	0.215155	542.1	412.8	1047.2	0.52	911.3	0.45	-
chrom	in_vivo_ctrl_zn_wt	input	KZA74_04780	-	103	-0.121	0.002605	0.014439	1.84046	191.1	175.3	536.9	0.36	582.4	0.3	-
chrom	in_vivo_ctrl_zn_wt	input	KZA74_04785	-	15	0.269	0.895353	1	0	93.3	113.5	221.1	0.42	243.3	0.47	-
chrom	in_vivo_ctrl_zn_wt	input	KZA74_04790	-	34	-0.12	0.90557	1	0	162.8	149.4	386.2	0.42	362.8	0.41	-
chrom	in_vivo_ctrl_zn_wt	input	KZA74_04795	-	31	0.023	0.414066	0.894947	0.0482027	206.4	209.8	336.8	0.61	382.6	0.55	-
chrom	in_vivo_ctrl_zn_wt	input	KZA74_04800	-	106	-0.076	0.979842	1	0	230.6	218.5	520.1	0.44	477.5	0.46	-
chrom	in_vivo_ctrl_zn_wt	input	KZA74_04805	-	51	-0.284	0.719271	1	0	246.9	201.9	662.8	0.37	478.9	0.42	-
chrom	in_vivo_ctrl_zn_wt	input	KZA74_04810	-	58	-0.097	1	1	0	5.6	4.9	44.2	0.13	56.9	0.09	low saturation (<15%) across all conditions (pan-growth-defect) - not analyzed
chrom	in_vivo_ctrl_zn_wt	input	KZA74_04815	-	58	-0.137	0.390883	0.872546	0.0592117	572.8	520.4	958.3	0.6	973.7	0.53	-
chrom	in_vivo_ctrl_zn_wt	input	KZA74_04820	-	90	-0.061	0.849244	1	0	523	501.1	960.6	0.54	929.8	0.54	-
chrom	in_vivo_ctrl_zn_wt	input	KZA74_04825	-	148	-0.024	0.968722	1	0	306.4	301.3	629.9	0.49	582.8	0.52	-
chrom	in_vivo_ctrl_zn_wt	input	KZA74_04830	-	51	-0.376	0.76895	1	0	429	329.5	781.4	0.55	622.3	0.53	-
chrom	in_vivo_ctrl_zn_wt	input	KZA74_04835	-	15	-0.528	0.710221	1	0	117.6	80.1	220.6	0.53	171.6	0.47	-
chrom	in_vivo_ctrl_zn_wt	input	KZA74_04840	-	17	-0.164	0.988365	1	0	396.9	353.6	749.6	0.53	632.8	0.56	-
chrom	in_vivo_ctrl_zn_wt	input	KZA74_04845	-	47	0.31	0.163056	0.526147	0.278893	244.9	304.9	548.2	0.45	796	0.38	-
chrom	in_vivo_ctrl_zn_wt	input	KZA74_04850	-	33	0.89	0.000674	0.004049	2.39265	9.2	21.2	32.4	0.28	46.7	0.45	-
chrom	in_vivo_ctrl_zn_wt	input	KZA74_04855	-	37	-0.431	0.794748	1	0	514.9	380.5	1270.2	0.41	908.4	0.42	-
chrom	in_vivo_ctrl_zn_wt	input	KZA74_04860	-	28	0.1	0.672262	1	0	288.4	309.5	865.3	0.33	722.2	0.43	-
chrom	in_vivo_ctrl_zn_wt	input	KZA74_04865	-	44	0.162	3e-06	2.3e-05	4.63827	106.2	119.3	203.1	0.52	218.8	0.55	-
chrom	in_vivo_ctrl_zn_wt	input	KZA74_04870	-	21	-0.254	0.971002	1	0	519.9	435.1	992.6	0.52	830.7	0.52	-
chrom	in_vivo_ctrl_zn_wt	input	KZA74_04875	queC	47	1.988	0	0	#NUM!	27.9	125.5	69	0.4	256.5	0.49	-
chrom	in_vivo_ctrl_zn_wt	input	KZA74_04880	queE	35	1.601	0.004308	0.023168	1.63511	36.3	120.2	119.1	0.3	247.5	0.49	-
chrom	in_vivo_ctrl_zn_wt	input	KZA74_04885	dapD	45	1.579	0	0	#NUM!	6.4	28.9	34.3	0.19	60.5	0.48	-
chrom	in_vivo_ctrl_zn_wt	input	KZA74_04890	carO	66	0.142	0.582622	1	0	192.8	213.2	381.7	0.51	426.4	0.5	-
chrom	in_vivo_ctrl_zn_wt	input	KZA74_04895	-	61	0.237	0.005077	0.026824	1.57148	18.2	22.3	47.5	0.38	61.9	0.36	-
chrom	in_vivo_ctrl_zn_wt	input	KZA74_04900	-	54	-0.15	0.97776	1	0	160.3	144	365.8	0.44	311.1	0.46	-
chrom	in_vivo_ctrl_zn_wt	input	KZA74_04905	cysW	50	0.364	1	1	0	120.9	157	248.5	0.49	356.8	0.44	-
chrom	in_vivo_ctrl_zn_wt	input	KZA74_04910	cysT	56	0.092	0.870911	1	0	187.9	200.6	394.7	0.48	424	0.47	-
chrom	in_vivo_ctrl_zn_wt	input	KZA74_04915	-	29	-0.33	0.529248	0.981726	0.00800971	554.3	440	909.9	0.61	823.2	0.53	-
chrom	in_vivo_ctrl_zn_wt	input	KZA74_04920	-	54	-0.496	0.164525	0.530414	0.275385	83.2	57.5	172.8	0.48	147.9	0.39	-
chrom	in_vivo_ctrl_zn_wt	input	KZA74_04925	pabC	51	0.081	0.446849	0.924391	0.0341443	169.7	179.7	509.1	0.33	416.7	0.43	-
chrom	in_vivo_ctrl_zn_wt	input	KZA74_04930	mltG	83	1.428	0	0	#NUM!	3.4	17.5	29.9	0.11	52.8	0.33	-
chrom	in_vivo_ctrl_zn_wt	input	KZA74_04935	tmk	35	1.586	0	0	#NUM!	1.9	15.7	24.7	0.08	42.2	0.37	-
chrom	in_vivo_ctrl_zn_wt	input	KZA74_04940	-	24	-0.109	0.628188	1	0	161.4	149.2	276.7	0.58	286.5	0.52	-
chrom	in_vivo_ctrl_zn_wt	input	KZA74_04945	nadB	109	0.067	0.398981	0.880927	0.0550601	230.7	242	477.5	0.48	527.5	0.46	-
chrom	in_vivo_ctrl_zn_wt	input	KZA74_04950	-	87	0.067	0.520652	0.97659	0.0102877	368.9	386.7	830.1	0.44	934.6	0.41	-
chrom	in_vivo_ctrl_zn_wt	input	KZA74_04955	-	31	-0.41	0.718254	1	0	711.9	534.5	1067.9	0.67	849.8	0.63	-
chrom	in_vivo_ctrl_zn_wt	input	KZA74_04960	-	41	-0.027	0.687655	1	0	366.8	359.8	805.6	0.46	867.7	0.41	-
chrom	in_vivo_ctrl_zn_wt	input	KZA74_04965	lepA	103	2.245	0	0	#NUM!	1.9	27.9	25	0.08	58.1	0.48	-
chrom	in_vivo_ctrl_zn_wt	input	KZA74_04970	lepB	61	2.125	0	0	#NUM!	1.7	24.1	21.8	0.08	57.6	0.42	-
chrom	in_vivo_ctrl_zn_wt	input	KZA74_04975	-	21	3.753	0.000395	0.002441	2.61243	6.6	151.9	41.8	0.16	455.7	0.33	-
chrom	in_vivo_ctrl_zn_wt	input	KZA74_04980	rnc	45	1.983	0	1e-06	6	7.4	44	33.3	0.22	113.2	0.39	-
chrom	in_vivo_ctrl_zn_wt	input	KZA74_04985	era	54	1.549	0	0	#NUM!	3	18.5	24.6	0.12	54.1	0.34	-
chrom	in_vivo_ctrl_zn_wt	input	KZA74_04990	-	19	0.251	0.506723	0.97151	0.0125527	464	553.2	826.6	0.56	1167.8	0.47	-
chrom	in_vivo_ctrl_zn_wt	input	KZA74_04995	recO	33	-0.089	0.918714	1	0	90.3	84.7	241.7	0.37	232.8	0.36	-
chrom	in_vivo_ctrl_zn_wt	input	KZA74_05000	pdxJ	35	0.981	0.001847	0.010565	1.97613	6.6	18	34.8	0.19	44.9	0.4	-
chrom	in_vivo_ctrl_zn_wt	input	KZA74_05005	-	36	-0.552	0.707719	1	0	238.8	161.2	526.3	0.45	374.5	0.43	-
chrom	in_vivo_ctrl_zn_wt	input	KZA74_05010	-	65	-0.238	4e-06	3.3e-05	4.48149	112.2	94.4	326.5	0.34	223.1	0.42	-
chrom	in_vivo_ctrl_zn_wt	input	KZA74_05020	-	6	0.626	0.000443	0.00272	2.56543	14.4	24.9	32.3	0.44	99.5	0.25	-
chrom	in_vivo_ctrl_zn_wt	input	KZA74_05025	-	34	-0.387	0.770672	1	0	128.8	97.3	262.7	0.49	206.7	0.47	-
chrom	in_vivo_ctrl_zn_wt	input	KZA74_05030	-	29	-0.546	0.347035	0.820019	0.0861761	105.3	70.6	213.1	0.49	177.9	0.4	-
chrom	in_vivo_ctrl_zn_wt	input	KZA74_05035	-	23	-0.678	0.871727	1	0	272.9	168.7	1255.1	0.22	705.5	0.24	-
chrom	in_vivo_ctrl_zn_wt	input	KZA74_05040	-	128	-0.36	0.000693	0.004149	2.38206	79.4	60.8	182.5	0.43	194.4	0.31	-
chrom	in_vivo_ctrl_zn_wt	input	KZA74_05045	-	206	0.319	0.667624	1	0	45.7	58.2	310	0.15	332.9	0.17	-
chrom	in_vivo_ctrl_zn_wt	input	KZA74_05050	-	75	0.162	0.582059	1	0	202.9	227.5	518.8	0.39	609.4	0.37	-
chrom	in_vivo_ctrl_zn_wt	input	KZA74_05055	-	7	-0.205	0.881011	1	0	14.6	12	43.7	0.33	41.9	0.29	-
chrom	in_vivo_ctrl_zn_wt	input	KZA74_05060	-	105	-0.295	0.003488	0.0191	1.71897	190	154	404.5	0.47	443.1	0.35	-
chrom	in_vivo_ctrl_zn_wt	input	KZA74_05065	-	45	-0.218	0.280385	0.732945	0.134929	344.9	295.7	716.2	0.48	739.2	0.4	-
chrom	in_vivo_ctrl_zn_wt	input	KZA74_05070	uvrB	131	-0.092	0.641428	1	0	358.8	336.4	595	0.6	572.3	0.59	-
chrom	in_vivo_ctrl_zn_wt	input	KZA74_05075	-	45	-0.265	0.907912	1	0	235.1	194.8	556.8	0.42	461.3	0.42	-
chrom	in_vivo_ctrl_zn_wt	input	KZA74_05080	rarD	78	-0.133	0.067542	0.265612	0.575752	581.4	529.8	1023	0.57	1132.2	0.47	-
chrom	in_vivo_ctrl_zn_wt	input	KZA74_05085	-	102	1.497	0	0	#NUM!	3.3	18.3	26.9	0.12	45.5	0.4	-
chrom	in_vivo_ctrl_zn_wt	input	KZA74_05090	-	61	-0.137	0.636048	1	0	135	122.4	368.8	0.37	364.1	0.34	-
chrom	in_vivo_ctrl_zn_wt	input	KZA74_05095	-	54	-0.136	0.883421	1	0	83.4	75.5	321.9	0.26	301.9	0.25	-
chrom	in_vivo_ctrl_zn_wt	input	KZA74_05100	cgtA	72	2.053	0	0	#NUM!	3.2	28.9	23.6	0.13	65.1	0.44	-
chrom	in_vivo_ctrl_zn_wt	input	KZA74_05105	proB	54	3.066	0	0	#NUM!	25.5	250.6	81.1	0.31	541.3	0.46	-
chrom	in_vivo_ctrl_zn_wt	input	KZA74_05110	-	46	0.162	0.70626	1	0	229.3	257.3	395.6	0.58	446.5	0.58	-
chrom	in_vivo_ctrl_zn_wt	input	KZA74_05115	-	84	-0.335	0.695238	1	0	536	423.8	900.4	0.6	741.7	0.57	-
chrom	in_vivo_ctrl_zn_wt	input	KZA74_05120	dusB	67	-0.145	0.999997	1	0	398.4	359.8	870.4	0.46	860.9	0.42	-
chrom	in_vivo_ctrl_zn_wt	input	KZA74_05125	-	60	-0.226	0.613087	1	0	359.8	307	696.3	0.52	646.3	0.47	-
chrom	in_vivo_ctrl_zn_wt	input	KZA74_05130	-	47	0.035	0.953218	1	0	86	88.2	205.4	0.42	202.1	0.44	-
chrom	in_vivo_ctrl_zn_wt	input	KZA74_05135	-	92	0.086	0.115573	0.407688	0.389672	98.5	104.9	226.6	0.43	275.8	0.38	-
chrom	in_vivo_ctrl_zn_wt	input	KZA74_05140	wecB	70	0.046	0.958692	1	0	144.8	149.6	370.7	0.39	367.3	0.41	-
chrom	in_vivo_ctrl_zn_wt	input	KZA74_05145	-	61	-0.32	0.597552	1	0	211.3	168.3	434.6	0.49	373.3	0.45	-
chrom	in_vivo_ctrl_zn_wt	input	KZA74_05150	-	119	-0.163	0.403697	0.884602	0.0532521	242	215.6	533.2	0.45	513.1	0.42	-
chrom	in_vivo_ctrl_zn_wt	input	KZA74_05155	-	80	-0.107	0.992812	1	0	125.7	116.3	281.9	0.45	248.1	0.47	-
chrom	in_vivo_ctrl_zn_wt	input	KZA74_05160	-	71	0.022	0.615729	1	0	248.2	252.1	480.7	0.52	504.1	0.5	-
chrom	in_vivo_ctrl_zn_wt	input	KZA74_05165	-	52	0.037	0.832815	1	0	219.7	225.6	489.7	0.45	510	0.44	-
chrom	in_vivo_ctrl_zn_wt	input	KZA74_05170	-	94	-0.039	0.559893	1	0	178.4	173.5	415.7	0.43	429.1	0.4	-
chrom	in_vivo_ctrl_zn_wt	input	KZA74_05175	-	24	0.71	0.496393	0.96345	0.0161708	121.1	201.3	335.5	0.36	508.7	0.4	-
chrom	in_vivo_ctrl_zn_wt	input	KZA74_05180	-	78	-0.182	0.936405	1	0	369.1	324.8	799.7	0.46	694.1	0.47	-
chrom	in_vivo_ctrl_zn_wt	input	KZA74_05185	-	81	-0.211	0.868496	1	0	237	204.1	509.7	0.47	440.9	0.46	-
chrom	in_vivo_ctrl_zn_wt	input	KZA74_05190	-	119	0.009	0.048694	0.202742	0.693056	230.8	232.2	455.2	0.51	531.4	0.44	-
chrom	in_vivo_ctrl_zn_wt	input	KZA74_05195	-	105	0.631	0.153122	0.500798	0.300337	177.3	277.3	436.3	0.41	576.6	0.48	-
chrom	in_vivo_ctrl_zn_wt	input	KZA74_05200	-	42	-0.057	0.884008	1	0	197.8	190	519.3	0.38	514.9	0.37	-
chrom	in_vivo_ctrl_zn_wt	input	KZA74_05205	icd	80	-0.046	0.968026	1	0	330.5	319.9	677.9	0.49	616.7	0.52	-
chrom	in_vivo_ctrl_zn_wt	input	KZA74_05210	-	59	0.13	1	1	0	154.7	169.7	351	0.44	426.1	0.4	-
chrom	in_vivo_ctrl_zn_wt	input	KZA74_05215	-	27	-0.62	0.458044	0.936295	0.0285873	255.6	164.6	690.1	0.37	370.3	0.44	-
chrom	in_vivo_ctrl_zn_wt	input	KZA74_05220	-	9	-0.083	0.563585	1	0	917	865.6	2063.2	0.44	1416.5	0.61	-
chrom	in_vivo_ctrl_zn_wt	input	KZA74_05225	-	86	-0.226	0.699217	1	0	324	276.3	674.1	0.48	601.6	0.46	-
chrom	in_vivo_ctrl_zn_wt	input	KZA74_05230	-	43	0.052	0.715929	1	0	401.5	416.2	924.8	0.43	1022.8	0.41	-
chrom	in_vivo_ctrl_zn_wt	input	KZA74_05235	-	84	0.141	0.808795	1	0	297.1	328.2	693.3	0.43	745.2	0.44	-
chrom	in_vivo_ctrl_zn_wt	input	KZA74_05240	-	50	0.191	0.819526	1	0	52.2	60.3	145	0.36	150.8	0.4	-
chrom	in_vivo_ctrl_zn_wt	input	KZA74_05245	-	173	-0.202	0.736898	1	0	214.9	186.1	498	0.43	438.1	0.42	-
chrom	in_vivo_ctrl_zn_wt	input	KZA74_05250	-	18	0.492	0.852804	1	0	164.1	232.8	492.3	0.33	598.6	0.39	-
chrom	in_vivo_ctrl_zn_wt	input	KZA74_05255	-	44	-0.396	0.639129	1	0	218.6	165	534.4	0.41	453.7	0.36	-
chrom	in_vivo_ctrl_zn_wt	input	KZA74_05260	-	84	-0.456	0.283225	0.736386	0.132894	62.9	44.5	153.9	0.41	102.3	0.43	-
chrom	in_vivo_ctrl_zn_wt	input	KZA74_05265	-	30	-0.686	0.584221	1	0	370.5	228.5	1042	0.36	761.6	0.3	-
chrom	in_vivo_ctrl_zn_wt	input	KZA74_05270	thiE	33	0.83	0.011154	0.056224	1.25008	11.2	23.8	42.7	0.26	60.5	0.39	-
chrom	in_vivo_ctrl_zn_wt	input	KZA74_05275	hemL	79	1.627	0	0	#NUM!	3.6	21.5	29.2	0.12	57.5	0.37	-
chrom	in_vivo_ctrl_zn_wt	input	KZA74_05280	-	45	-0.155	0.903199	1	0	161.1	144.2	345.2	0.47	316.5	0.46	-
chrom	in_vivo_ctrl_zn_wt	input	KZA74_05285	-	29	-0.225	0.929496	1	0	403.8	344.7	878.3	0.46	689.5	0.5	-
chrom	in_vivo_ctrl_zn_wt	input	KZA74_05290	rapA	145	0.282	0.473858	0.946204	0.0240152	300.8	366.7	650.9	0.46	733.3	0.5	-
chrom	in_vivo_ctrl_zn_wt	input	KZA74_05295	-	92	-0.243	0.566515	1	0	76.6	63.9	185.3	0.41	165.6	0.39	-
chrom	in_vivo_ctrl_zn_wt	input	KZA74_05300	fabR	35	0.579	0.501261	0.966779	0.0146728	221.4	333.3	628.2	0.35	1014.3	0.33	-
chrom	in_vivo_ctrl_zn_wt	input	KZA74_05305	-	61	0.873	9e-06	6.4e-05	4.19382	9.2	21.1	35.9	0.26	62.7	0.34	-
chrom	in_vivo_ctrl_zn_wt	input	KZA74_05310	-	80	0.775	6e-06	4.6e-05	4.33724	10.2	20.9	37.5	0.27	58.8	0.36	-
chrom	in_vivo_ctrl_zn_wt	input	KZA74_05315	-	34	-0.051	0.937256	1	0	708.3	683.5	1337.8	0.53	1291	0.53	-
chrom	in_vivo_ctrl_zn_wt	input	KZA74_05320	-	48	0.366	0.284412	0.736821	0.132638	155.3	201.6	344.1	0.45	483.8	0.42	-
chrom	in_vivo_ctrl_zn_wt	input	KZA74_05325	-	41	0.023	0.781385	1	0	203.1	206.5	471.3	0.43	498	0.41	-
chrom	in_vivo_ctrl_zn_wt	input	KZA74_05330	-	83	3.136	0	0	#NUM!	9.5	122.5	40.8	0.23	251	0.49	-
chrom	in_vivo_ctrl_zn_wt	input	KZA74_05335	-	63	2.857	0	0	#NUM!	6.8	80.5	32.1	0.21	191.3	0.42	-
chrom	in_vivo_ctrl_zn_wt	input	KZA74_05340	-	73	-0.446	0.462976	0.93684	0.0283346	150.1	108.9	332.1	0.45	260.7	0.42	-
chrom	in_vivo_ctrl_zn_wt	input	KZA74_05345	-	24	0.576	0.39176	0.872646	0.0591619	75.5	115	339.9	0.22	324.8	0.35	-
chrom	in_vivo_ctrl_zn_wt	input	KZA74_05350	-	110	-0.146	0.068139	0.266738	0.573915	339.5	306.4	626	0.54	654.4	0.47	-
chrom	in_vivo_ctrl_zn_wt	input	KZA74_05355	-	82	-0.185	0.200897	0.59855	0.2229	239.6	210.1	475.3	0.5	478.5	0.44	-
chrom	in_vivo_ctrl_zn_wt	input	KZA74_05360	-	69	1.111	0.014648	0.071925	1.14312	109.1	241.5	282.4	0.39	595.1	0.41	-
chrom	in_vivo_ctrl_zn_wt	input	KZA74_05365	pstC	76	1.525	0.000355	0.002217	2.65423	65.5	198	184.5	0.36	429.8	0.46	-
chrom	in_vivo_ctrl_zn_wt	input	KZA74_05370	pstA	76	1.29	5.3e-05	0.000365	3.43771	60	153.9	143.9	0.42	371.2	0.41	-
chrom	in_vivo_ctrl_zn_wt	input	KZA74_05375	pstB	51	1.906	0.000155	0.001004	2.99827	95.1	370.2	238.6	0.4	899	0.41	-
chrom	in_vivo_ctrl_zn_wt	input	KZA74_05380	sohB	55	0.114	0.162838	0.525913	0.279086	38.9	42.5	98.7	0.39	123	0.35	-
chrom	in_vivo_ctrl_zn_wt	input	KZA74_05385	-	155	-0.307	0.101589	0.370102	0.431679	237.2	190.8	510.7	0.46	473.1	0.4	-
chrom	in_vivo_ctrl_zn_wt	input	KZA74_05390	-	47	0.098	0.747926	1	0	209	224	398.2	0.52	429.7	0.52	-
chrom	in_vivo_ctrl_zn_wt	input	KZA74_05395	purB	74	1.688	0	0	#NUM!	2.4	18.9	28.3	0.09	60.9	0.31	-
chrom	in_vivo_ctrl_zn_wt	input	KZA74_05400	hflD	52	1.523	1e-06	1e-05	5	1.2	12.8	31	0.04	53.3	0.24	-
chrom	in_vivo_ctrl_zn_wt	input	KZA74_05405	mnmA	73	1.673	0	0	#NUM!	3.4	21.8	27.6	0.12	56.8	0.38	-
chrom	in_vivo_ctrl_zn_wt	input	KZA74_05410	-	33	2.211	0	0	#NUM!	9.1	60.2	40.8	0.22	101.8	0.59	-
chrom	in_vivo_ctrl_zn_wt	input	KZA74_05415	-	38	0.037	0.670423	1	0	458.8	470.8	886.4	0.52	777.9	0.61	-
chrom	in_vivo_ctrl_zn_wt	input	KZA74_05420	dacC	71	1.044	0.049724	0.206319	0.685461	74.6	159	240.7	0.31	410.6	0.39	-
chrom	in_vivo_ctrl_zn_wt	input	KZA74_05425	-	20	-0.819	0.022536	0.105774	0.975621	109.3	59.8	234.2	0.47	265.6	0.23	-
chrom	in_vivo_ctrl_zn_wt	input	KZA74_05430	-	18	-1.187	0.104169	0.377601	0.422967	25.1	8.2	71.3	0.35	42.3	0.19	-
chrom	in_vivo_ctrl_zn_wt	input	KZA74_05435	surE	47	0.063	0.194093	0.58503	0.232822	290.8	304.1	539.5	0.54	664.8	0.46	-
chrom	in_vivo_ctrl_zn_wt	input	KZA74_05440	-	51	-0.326	0.888785	1	0	348.7	277.3	741	0.47	601.7	0.46	-
chrom	in_vivo_ctrl_zn_wt	input	KZA74_05445	-	45	-0.488	0.742303	1	0	241.3	170.7	614.7	0.39	404.2	0.42	-
chrom	in_vivo_ctrl_zn_wt	input	KZA74_05450	-	152	0.045	0.779891	1	0	324.3	334.7	778.4	0.42	795	0.42	-
chrom	in_vivo_ctrl_zn_wt	input	KZA74_05455	-	149	0.89	0.003512	0.019199	1.71672	165.2	310.4	396.9	0.42	685.1	0.45	-
chrom	in_vivo_ctrl_zn_wt	input	KZA74_05460	gloA	26	-0.244	0.646759	1	0	363.6	306.3	1013	0.36	1061.8	0.29	-
chrom	in_vivo_ctrl_zn_wt	input	KZA74_05465	-	69	-0.224	0.148468	0.49136	0.3086	355.5	303.7	628.9	0.57	635	0.48	-
chrom	in_vivo_ctrl_zn_wt	input	KZA74_05470	rpmE	14	2.66	0.00018	0.001157	2.93667	7.4	73.6	28.4	0.26	158.6	0.46	-
chrom	in_vivo_ctrl_zn_wt	input	KZA74_05475	-	123	-0.095	0.589668	1	0	61.5	57.3	147.4	0.42	142.4	0.4	-
chrom	in_vivo_ctrl_zn_wt	input	KZA74_05480	-	123	-0.219	0.802402	1	0	220.7	189	502.8	0.44	434.5	0.43	-
chrom	in_vivo_ctrl_zn_wt	input	KZA74_05485	epmB	69	0.842	9e-06	7e-05	4.1549	9.4	20.8	38.9	0.24	68.4	0.3	-
chrom	in_vivo_ctrl_zn_wt	input	KZA74_05490	efp	34	1.446	0	0	#NUM!	4.9	22	25	0.2	65.1	0.34	-
chrom	in_vivo_ctrl_zn_wt	input	KZA74_05495	-	120	0	0.980228	1	0	222.4	222.4	526.7	0.42	494.1	0.45	-
chrom	in_vivo_ctrl_zn_wt	input	KZA74_05500	-	13	-0.908	0.505175	0.969057	0.0136507	130.3	67.1	338.9	0.38	249.3	0.27	-
chrom	in_vivo_ctrl_zn_wt	input	KZA74_05510	-	248	-0.121	0.155229	0.505403	0.296362	188.9	173.3	376.7	0.5	368.9	0.47	-
chrom	in_vivo_ctrl_zn_wt	input	KZA74_05515	-	56	-0.107	0.89015	1	0	416.3	386.3	999.2	0.42	831.9	0.46	-
chrom	in_vivo_ctrl_zn_wt	input	KZA74_05520	-	56	-0.41	0.64409	1	0	136.4	101.4	301.5	0.45	214.2	0.47	-
chrom	in_vivo_ctrl_zn_wt	input	KZA74_05525	-	64	-0.29	0.407326	0.888371	0.0514056	173.8	141.2	347.6	0.5	317.1	0.45	-
chrom	in_vivo_ctrl_zn_wt	input	KZA74_05530	-	67	-0.25	0.045721	0.19371	0.712848	324.2	271.9	547.6	0.59	569.2	0.48	-
chrom	in_vivo_ctrl_zn_wt	input	KZA74_05535	-	54	-0.245	0.591121	1	0	324	272.6	749.7	0.43	701	0.39	-
chrom	in_vivo_ctrl_zn_wt	input	KZA74_05540	-	38	-0.34	0.247722	0.681849	0.166312	447.5	352.4	879.6	0.51	863.9	0.41	-
chrom	in_vivo_ctrl_zn_wt	input	KZA74_05545	-	52	-0.418	0.184143	0.569384	0.244595	171.3	126.9	381.8	0.45	356.7	0.36	-
chrom	in_vivo_ctrl_zn_wt	input	KZA74_05550	-	71	-0.523	0.202617	0.602187	0.220269	673.6	467.2	1121	0.6	884.6	0.53	-
chrom	in_vivo_ctrl_zn_wt	input	KZA74_05555	-	103	-0.355	0.591576	1	0	242.4	188.5	523.9	0.46	426.6	0.44	-
chrom	in_vivo_ctrl_zn_wt	input	KZA74_05560	-	58	-0.371	0.760989	1	0	171.7	131.7	378.2	0.45	293.7	0.45	-
chrom	in_vivo_ctrl_zn_wt	input	KZA74_05565	-	42	0.258	0.45205	0.9293	0.0318441	64	77.5	206.7	0.31	186	0.42	-
chrom	in_vivo_ctrl_zn_wt	input	KZA74_05570	-	51	-0.132	0.484724	0.957787	0.0187311	241.4	219.8	513.1	0.47	393.4	0.56	-
chrom	in_vivo_ctrl_zn_wt	input	KZA74_05575	-	59	0.142	0.011609	0.058268	1.23457	282.4	312	640.8	0.44	1022.7	0.31	-
chrom	in_vivo_ctrl_zn_wt	input	KZA74_05580	-	11	-0.449	0.79411	1	0	72.2	51.6	198.6	0.36	126	0.41	-
chrom	in_vivo_ctrl_zn_wt	input	KZA74_05585	-	115	-0.062	0.373984	0.855256	0.0679039	93.7	89.5	218.4	0.43	223.8	0.4	-
chrom	in_vivo_ctrl_zn_wt	input	KZA74_05590	-	47	-0.171	0.871699	1	0	57.6	50.6	159.2	0.36	144.1	0.35	-
chrom	in_vivo_ctrl_zn_wt	input	KZA74_05595	-	77	-0.418	0.277695	0.728823	0.137378	265.3	197.3	756.6	0.35	675.3	0.29	-
chrom	in_vivo_ctrl_zn_wt	input	KZA74_05600	-	44	-0.317	1	1	0	118.4	94.1	1042	0.11	690	0.14	low saturation (<15%) across all conditions (pan-growth-defect) - not analyzed
chrom	in_vivo_ctrl_zn_wt	input	KZA74_05605	-	10	-0.596	0.827252	1	0	408.8	268.8	681.3	0.6	448	0.6	-
chrom	in_vivo_ctrl_zn_wt	input	KZA74_05610	-	39	-0.331	0.69921	1	0	157.9	124.5	275.7	0.57	231.2	0.54	-
chrom	in_vivo_ctrl_zn_wt	input	KZA74_05615	-	45	0.145	0.772559	1	0	307.7	340.8	659.3	0.47	639	0.53	-
chrom	in_vivo_ctrl_zn_wt	input	KZA74_05620	-	40	-0.202	0.960737	1	0	404.4	351	693.3	0.58	597.4	0.59	-
chrom	in_vivo_ctrl_zn_wt	input	KZA74_05625	bauF	46	-0.181	0.958173	1	0	240.9	211.9	527.8	0.46	464.3	0.46	-
chrom	in_vivo_ctrl_zn_wt	input	KZA74_05630	basA	123	-0.168	0.860036	1	0	254.6	226	536.8	0.47	475.2	0.48	-
chrom	in_vivo_ctrl_zn_wt	input	KZA74_05635	basB	117	0.022	0.830924	1	0	110	111.7	292.4	0.38	293.7	0.38	-
chrom	in_vivo_ctrl_zn_wt	input	KZA74_05640	bauD	64	0.493	0.136648	0.463853	0.33362	137.1	195	317	0.43	479.9	0.41	-
chrom	in_vivo_ctrl_zn_wt	input	KZA74_05645	bauC	65	-0.001	0.62651	1	0	82.9	82.8	241.2	0.34	199.4	0.42	-
chrom	in_vivo_ctrl_zn_wt	input	KZA74_05650	bauE	39	0.715	0.293289	0.747495	0.126392	50.6	86.4	144.5	0.35	198.1	0.44	-
chrom	in_vivo_ctrl_zn_wt	input	KZA74_05655	bauB	58	0.683	0.236452	0.65934	0.180891	160	259.9	352.3	0.45	510.9	0.51	-
chrom	in_vivo_ctrl_zn_wt	input	KZA74_05660	-	171	0.458	0.030615	0.138305	0.859162	173.3	240	347.3	0.5	471.8	0.51	-
chrom	in_vivo_ctrl_zn_wt	input	KZA74_05665	basC	79	-0.234	0.202129	0.601724	0.220603	233.8	198	450.5	0.52	440.7	0.45	-
chrom	in_vivo_ctrl_zn_wt	input	KZA74_05670	basD	184	0.026	0.153115	0.500798	0.300337	204	207.8	467.3	0.44	513.2	0.4	-
chrom	in_vivo_ctrl_zn_wt	input	KZA74_05675	basE	94	0.02	0.828345	1	0	106.2	107.7	235.7	0.45	235.5	0.46	-
chrom	in_vivo_ctrl_zn_wt	input	KZA74_05680	basF	48	0.404	0.152123	0.498886	0.301999	114	152.4	273.6	0.42	418.1	0.36	-
chrom	in_vivo_ctrl_zn_wt	input	KZA74_05685	basG	66	-0.279	0.586208	1	0	259.4	212.8	489.1	0.53	432.2	0.49	-
chrom	in_vivo_ctrl_zn_wt	input	KZA74_05690	barA	98	0.344	0.383008	0.864721	0.063124	211.2	269.4	434.3	0.49	538.8	0.5	-
chrom	in_vivo_ctrl_zn_wt	input	KZA74_05695	barB	83	0.8	0.041652	0.179846	0.745099	142.9	252.6	339	0.42	487.5	0.52	-
chrom	in_vivo_ctrl_zn_wt	input	KZA74_05700	basH	53	0.07	0.075729	0.291156	0.535874	91.9	96.6	218	0.42	292.7	0.33	-
chrom	in_vivo_ctrl_zn_wt	input	KZA74_05705	basI	63	-0.515	0.518278	0.97659	0.0102877	81.9	55.8	238.1	0.34	159.9	0.35	-
chrom	in_vivo_ctrl_zn_wt	input	KZA74_05710	basJ	79	-0.257	0.399025	0.880927	0.0550601	141.9	117.9	354	0.4	332.8	0.35	-
chrom	in_vivo_ctrl_zn_wt	input	KZA74_05715	-	82	-0.353	0.548739	0.995073	0.00214506	277.4	216.2	598.7	0.46	506.4	0.43	-
chrom	in_vivo_ctrl_zn_wt	input	KZA74_05720	hemE	67	1.814	0	0	#NUM!	2.4	21	22	0.11	51.2	0.41	-
chrom	in_vivo_ctrl_zn_wt	input	KZA74_05725	-	66	1.592	4.5e-05	0.000312	3.50585	44.8	145.2	121.6	0.37	348.5	0.42	-
chrom	in_vivo_ctrl_zn_wt	input	KZA74_05730	-	29	0.56	0.381666	0.863968	0.0635023	73.8	111.2	173.6	0.43	248.1	0.45	-
chrom	in_vivo_ctrl_zn_wt	input	KZA74_05735	-	124	-0.146	0.911253	1	0	290.2	261.7	593.1	0.49	532	0.49	-
chrom	in_vivo_ctrl_zn_wt	input	KZA74_05740	-	87	-0.372	0.716547	1	0	154.6	118.4	399.5	0.39	316.8	0.37	-
chrom	in_vivo_ctrl_zn_wt	input	KZA74_05745	folE	31	1.089	0.000374	0.002325	2.63358	6.1	18.5	29.6	0.2	57.4	0.32	-
chrom	in_vivo_ctrl_zn_wt	input	KZA74_05750	xdhA	93	-0.149	0.480936	0.952014	0.0213567	246.4	221.7	477.3	0.52	458.3	0.48	-
chrom	in_vivo_ctrl_zn_wt	input	KZA74_05755	xdhB	123	0.15	0.068067	0.266738	0.573915	266.6	296.3	520.5	0.51	639.3	0.46	-
chrom	in_vivo_ctrl_zn_wt	input	KZA74_05760	xdhC	47	-0.148	0.660357	1	0	398	358.7	825.2	0.48	802.8	0.45	-
chrom	in_vivo_ctrl_zn_wt	input	KZA74_05765	-	30	0.293	0.520045	0.97659	0.0102877	225.7	277.6	564.3	0.4	793.2	0.35	-
chrom	in_vivo_ctrl_zn_wt	input	KZA74_05770	trpC	41	1.286	0.004565	0.024335	1.61377	69.6	177.1	168	0.41	427	0.41	-
chrom	in_vivo_ctrl_zn_wt	input	KZA74_05775	trpD	44	1.533	0.010348	0.052382	1.28082	60.3	183.9	169.2	0.36	425.8	0.43	-
chrom	in_vivo_ctrl_zn_wt	input	KZA74_05780	-	185	-0.051	0.960012	1	0	130.3	125.6	302.6	0.43	281.7	0.45	-
chrom	in_vivo_ctrl_zn_wt	input	KZA74_05785	-	170	-0.01	0.001978	0.011224	1.94985	194	192.6	384.9	0.5	461.1	0.42	-
chrom	in_vivo_ctrl_zn_wt	input	KZA74_05790	-	30	2.032	0.00642	0.033674	1.47271	66.8	288.8	207.4	0.32	911.9	0.32	-
chrom	in_vivo_ctrl_zn_wt	input	KZA74_05795	-	103	-0.212	0.381835	0.863968	0.0635023	426.9	368	829.6	0.51	781.5	0.47	-
chrom	in_vivo_ctrl_zn_wt	input	KZA74_05800	-	121	-0.314	0.000907	0.005349	2.27173	238.3	190.7	477.9	0.5	518.5	0.37	-
chrom	in_vivo_ctrl_zn_wt	input	KZA74_05805	glnA	72	1.285	0	0	#NUM!	4.5	18.3	28.9	0.16	51.6	0.35	-
chrom	in_vivo_ctrl_zn_wt	input	KZA74_05810	-	27	-0.186	0.86599	1	0	36.3	31.3	122.7	0.3	94	0.33	-
chrom	in_vivo_ctrl_zn_wt	input	KZA74_05815	ubiA	64	1.266	0	1e-06	6	4.9	18.9	32.6	0.15	65.3	0.29	-
chrom	in_vivo_ctrl_zn_wt	input	KZA74_05820	-	96	0.019	0.971783	1	0	72.9	73.9	185.9	0.39	175.3	0.42	-
chrom	in_vivo_ctrl_zn_wt	input	KZA74_05825	-	12	0.778	0.178671	0.558096	0.253291	13.8	27.3	41.4	0.33	54.5	0.5	-
chrom	in_vivo_ctrl_zn_wt	input	KZA74_05830	-	38	-0.329	0.14511	0.482703	0.31632	90.6	71.1	191.4	0.47	200.2	0.36	-
chrom	in_vivo_ctrl_zn_wt	input	KZA74_05850	-	44	0.749	0.004919	0.026082	1.58366	9.9	20.1	40.9	0.24	65.4	0.31	-
chrom	in_vivo_ctrl_zn_wt	input	KZA74_05855	-	48	-0.139	0.988828	1	0	334.6	303.5	892.4	0.38	787.3	0.39	-
chrom	in_vivo_ctrl_zn_wt	input	KZA74_05860	-	72	0.072	0.770735	1	0	180.2	189.7	409.7	0.44	440.6	0.43	-
chrom	in_vivo_ctrl_zn_wt	input	KZA74_05865	-	61	1.779	0	0	#NUM!	2.9	22.1	25.3	0.11	49.9	0.44	-
chrom	in_vivo_ctrl_zn_wt	input	KZA74_05870	-	130	-0.344	0.02549	0.117952	0.928295	207.8	162.7	463.1	0.45	449.9	0.36	-
chrom	in_vivo_ctrl_zn_wt	input	KZA74_05875	-	217	-0.236	0.141498	0.475695	0.322671	211.2	178.7	535.1	0.39	500.3	0.36	-
chrom	in_vivo_ctrl_zn_wt	input	KZA74_05880	-	38	0.213	0.806614	1	0	335.3	389.5	707.9	0.47	740.1	0.53	-
chrom	in_vivo_ctrl_zn_wt	input	KZA74_05885	metF	48	0.875	0.129789	0.445871	0.350791	160.3	298.1	372.4	0.43	715.5	0.42	-
chrom	in_vivo_ctrl_zn_wt	input	KZA74_05890	ahcY	68	1.441	0.010349	0.052382	1.28082	158.8	439.9	415.4	0.38	980.8	0.45	-
chrom	in_vivo_ctrl_zn_wt	input	KZA74_05895	-	27	0.08	0.943745	1	0	239.7	253.6	554.6	0.43	526.7	0.48	-
chrom	in_vivo_ctrl_zn_wt	input	KZA74_05900	-	17	-0.628	0.840136	1	0	289	185.2	546	0.53	370.4	0.5	-
chrom	in_vivo_ctrl_zn_wt	input	KZA74_05905	-	131	-0.301	0.781799	1	0	226.4	182.9	497.2	0.46	396	0.46	-
chrom	in_vivo_ctrl_zn_wt	input	KZA74_05910	lipA	52	1.663	0.0001	0.000664	3.17783	18.3	68.6	89	0.21	155.2	0.44	-
chrom	in_vivo_ctrl_zn_wt	input	KZA74_05915	sthA	78	-0.106	0.688985	1	0	280.4	260.2	810	0.35	644.3	0.4	-
chrom	in_vivo_ctrl_zn_wt	input	KZA74_05920	-	91	-0.296	0.068711	0.268167	0.571595	284.3	230.6	531.7	0.53	518.3	0.45	-
chrom	in_vivo_ctrl_zn_wt	input	KZA74_05925	-	89	-0.312	0.731135	1	0	197	157.7	427.7	0.46	346.6	0.46	-
chrom	in_vivo_ctrl_zn_wt	input	KZA74_05930	-	80	-0.421	0.026196	0.120822	0.917854	259.6	192.6	537.1	0.48	522.4	0.37	-
chrom	in_vivo_ctrl_zn_wt	input	KZA74_05935	map	55	1.388	0.000434	0.002673	2.573	140.6	376	331.5	0.42	899.2	0.42	-
chrom	in_vivo_ctrl_zn_wt	input	KZA74_05940	rpsB	39	1.896	0	0	#NUM!	1.9	20.5	27.1	0.07	55.2	0.37	-
chrom	in_vivo_ctrl_zn_wt	input	KZA74_05945	tsf	46	1.124	5.6e-05	0.000381	3.41908	2.4	11.2	28.1	0.09	44.9	0.25	-
chrom	in_vivo_ctrl_zn_wt	input	KZA74_05950	-	33	0.103	0.248719	0.68348	0.165274	150	161.4	291.2	0.52	367.4	0.44	-
chrom	in_vivo_ctrl_zn_wt	input	KZA74_05955	-	50	0.056	0.877333	1	0	79.2	82.5	237.6	0.33	250.1	0.33	-
chrom	in_vivo_ctrl_zn_wt	input	KZA74_05960	-	62	-0.385	0.403872	0.884602	0.0532521	68.8	51.5	188.1	0.37	163.8	0.31	-
chrom	in_vivo_ctrl_zn_wt	input	KZA74_05965	-	33	0.057	0.051395	0.212033	0.673597	7	7.4	36.3	0.19	49.1	0.15	-
chrom	in_vivo_ctrl_zn_wt	input	KZA74_05970	-	31	-0.367	0.202376	0.601966	0.220428	83.5	63.6	189.4	0.44	197.3	0.32	-
chrom	in_vivo_ctrl_zn_wt	input	KZA74_05975	-	38	3.25	0	3e-06	5.52288	5.8	97.4	31.3	0.18	321.8	0.3	-
chrom	in_vivo_ctrl_zn_wt	input	KZA74_05980	mltB	74	0.038	0.97223	1	0	152.9	157.1	440.9	0.35	430.6	0.36	-
chrom	in_vivo_ctrl_zn_wt	input	KZA74_05985	rodA	76	1.411	0.000104	0.000689	3.16178	37.8	108.7	117.9	0.32	266.5	0.41	-
chrom	in_vivo_ctrl_zn_wt	input	KZA74_05990	-	50	-0.381	0.861245	1	0	469.2	359.2	951.2	0.49	704.3	0.51	-
chrom	in_vivo_ctrl_zn_wt	input	KZA74_05995	queF	46	1.884	0.824771	1	0	44.2	176.4	105.1	0.42	386.5	0.46	-
chrom	in_vivo_ctrl_zn_wt	input	KZA74_06000	-	63	0.42	0.500854	0.966779	0.0146728	203.6	274.1	418.3	0.49	531.3	0.52	-
chrom	in_vivo_ctrl_zn_wt	input	KZA74_06005	-	61	0.199	0.369466	0.850478	0.0703369	232.8	267.9	473.4	0.49	605.3	0.44	-
chrom	in_vivo_ctrl_zn_wt	input	KZA74_06015	-	38	0.052	0.59649	1	0	111.8	116.1	260.1	0.43	294.1	0.39	-
chrom	in_vivo_ctrl_zn_wt	input	KZA74_06020	-	54	-0.461	0.717932	1	0	328.9	237.6	641.9	0.51	484.2	0.49	-
chrom	in_vivo_ctrl_zn_wt	input	KZA74_06025	-	107	-0.293	0.504166	0.968834	0.0137506	716.3	583.9	1229.6	0.58	1059	0.55	-
chrom	in_vivo_ctrl_zn_wt	input	KZA74_06030	-	18	0.392	0.095145	0.353395	0.45174	4.5	7.5	30.3	0.15	44.8	0.17	-
chrom	in_vivo_ctrl_zn_wt	input	KZA74_06035	-	59	1.785	0	0	#NUM!	1.9	18.6	25.2	0.07	51.1	0.36	-
chrom	in_vivo_ctrl_zn_wt	input	KZA74_06040	adeH	76	-0.106	0.745213	1	0	218.4	202.6	425.6	0.51	410.6	0.49	-
chrom	in_vivo_ctrl_zn_wt	input	KZA74_06045	adeG	182	-0.292	0.034298	0.152088	0.817905	189.3	153.7	399.1	0.47	375.6	0.41	-
chrom	in_vivo_ctrl_zn_wt	input	KZA74_06050	adeF	64	0.034	0.39008	0.872546	0.0592117	128.3	131.5	265	0.48	295.3	0.45	-
chrom	in_vivo_ctrl_zn_wt	input	KZA74_06055	adeL	55	-0.331	0.711467	1	0	231.6	183.1	530.7	0.44	447.5	0.41	-
chrom	in_vivo_ctrl_zn_wt	input	KZA74_06060	-	40	0.077	0.520818	0.97659	0.0102877	273.4	288.8	575.7	0.47	679.6	0.42	-
chrom	in_vivo_ctrl_zn_wt	input	KZA74_06065	hisQ	42	0.043	0.402723	0.883484	0.0538013	254.2	262.1	516.5	0.49	611.6	0.43	-
chrom	in_vivo_ctrl_zn_wt	input	KZA74_06070	-	42	0.074	0.934639	1	0	148.6	156.7	275.4	0.54	274.2	0.57	-
chrom	in_vivo_ctrl_zn_wt	input	KZA74_06075	-	41	-0.054	0.342952	0.815557	0.0885457	203.8	196.1	404.3	0.5	459.3	0.43	-
chrom	in_vivo_ctrl_zn_wt	input	KZA74_06080	abeS	22	0.301	0.308419	0.768179	0.114538	12.6	16.7	39.8	0.32	49.1	0.34	-
chrom	in_vivo_ctrl_zn_wt	input	KZA74_06085	-	21	-0.044	0.788892	1	0	41.9	40.4	105.5	0.4	84.9	0.48	-
chrom	in_vivo_ctrl_zn_wt	input	KZA74_06090	yegQ	81	-0.042	0.804905	1	0	239.7	232.6	549.4	0.44	546.1	0.43	-
chrom	in_vivo_ctrl_zn_wt	input	KZA74_06095	-	94	-0.306	0.590992	1	0	211.2	169.9	458.2	0.46	389.5	0.44	-
chrom	in_vivo_ctrl_zn_wt	input	KZA74_06100	-	46	-0.152	0.761035	1	0	100.3	89.8	223.4	0.45	211.9	0.42	-
chrom	in_vivo_ctrl_zn_wt	input	KZA74_06105	-	47	1.472	0	0	#NUM!	1.5	13.1	21.7	0.07	44.1	0.3	-
chrom	in_vivo_ctrl_zn_wt	input	KZA74_06110	tsaA	51	0.121	0.786064	1	0	214	233.2	488.7	0.44	540.6	0.43	-
chrom	in_vivo_ctrl_zn_wt	input	KZA74_06115	-	85	-0.047	0.87306	1	0	64.4	62.2	145.3	0.44	139.1	0.45	-
chrom	in_vivo_ctrl_zn_wt	input	KZA74_06120	tadA	114	0.103	0.027526	0.126243	0.898793	286	307.5	520.3	0.55	643.2	0.48	-
chrom	in_vivo_ctrl_zn_wt	input	KZA74_06125	-	26	-0.057	0.998486	1	0	127.8	122.6	243.1	0.53	219.8	0.56	-
chrom	in_vivo_ctrl_zn_wt	input	KZA74_06130	-	44	-0.209	0.462721	0.93684	0.0283346	72.6	62.1	239.4	0.3	160.7	0.39	-
chrom	in_vivo_ctrl_zn_wt	input	KZA74_06135	-	91	-0.066	0.425281	0.902682	0.0444652	253.8	242.2	558.7	0.45	580.1	0.42	-
chrom	in_vivo_ctrl_zn_wt	input	KZA74_06140	-	13	-0.075	0.10233	0.372428	0.428958	9.6	8.8	31.1	0.31	45.9	0.19	-
chrom	in_vivo_ctrl_zn_wt	input	KZA74_06145	-	62	0.044	0.503051	0.968581	0.0138641	48.5	50.1	104.9	0.46	113	0.44	-
chrom	in_vivo_ctrl_zn_wt	input	KZA74_06150	-	25	-0.37	0.349409	0.823183	0.0845036	12.6	8.6	47.1	0.27	47.7	0.18	-
chrom	in_vivo_ctrl_zn_wt	input	KZA74_06155	mrcB	164	0.619	0.013992	0.069173	1.16006	115.2	179.6	254.2	0.45	372.9	0.48	-
chrom	in_vivo_ctrl_zn_wt	input	KZA74_06160	-	64	1.247	0	0	#NUM!	7.9	25.5	35.9	0.22	64	0.4	-
chrom	in_vivo_ctrl_zn_wt	input	KZA74_06165	-	17	0.328	0.571524	1	0	81.5	103.6	244.6	0.33	220.2	0.47	-
chrom	in_vivo_ctrl_zn_wt	input	KZA74_06170	-	70	-0.289	0.878709	1	0	417.8	341	904.6	0.46	712.5	0.48	-
chrom	in_vivo_ctrl_zn_wt	input	KZA74_06175	-	85	-0.378	0.75145	1	0	219	167.3	498.5	0.44	384.4	0.44	-
chrom	in_vivo_ctrl_zn_wt	input	KZA74_06180	-	68	-0.452	0.092538	0.346204	0.460668	160.5	116	309	0.52	276.8	0.42	-
chrom	in_vivo_ctrl_zn_wt	input	KZA74_06185	-	58	-0.259	0.879519	1	0	100.3	83	253	0.4	209.4	0.4	-
chrom	in_vivo_ctrl_zn_wt	input	KZA74_06190	pheA	70	1.557	0	0	#NUM!	2.7	17.8	28.7	0.1	59.2	0.3	-
chrom	in_vivo_ctrl_zn_wt	input	KZA74_06195	-	120	1.045	0	0	#NUM!	17.5	41.3	112.3	0.16	103.4	0.4	-
chrom	in_vivo_ctrl_zn_wt	input	KZA74_06200	-	18	-0.173	0.780438	1	0	172.6	152.5	274.1	0.63	261.5	0.58	-
chrom	in_vivo_ctrl_zn_wt	input	KZA74_06205	-	87	-0.23	0.698697	1	0	157.9	133.9	416.4	0.38	375.9	0.36	-
chrom	in_vivo_ctrl_zn_wt	input	KZA74_06210	rtcA	71	0.136	0.553863	1	0	90.2	99.7	223.5	0.4	252.7	0.39	-
chrom	in_vivo_ctrl_zn_wt	input	KZA74_06215	-	29	0.103	0.294232	0.749369	0.125304	94.9	102.3	191.9	0.49	247.2	0.41	-
chrom	in_vivo_ctrl_zn_wt	input	KZA74_06220	-	28	-0.027	0.635251	1	0	28.6	28	80	0.36	62.6	0.45	-
chrom	in_vivo_ctrl_zn_wt	input	KZA74_06225	-	69	-0.109	0.776501	1	0	141.9	131.3	302.9	0.47	287.5	0.46	-
chrom	in_vivo_ctrl_zn_wt	input	KZA74_06230	-	56	-0.358	0.622602	1	0	73.7	56.4	154.8	0.48	123.9	0.46	-
chrom	in_vivo_ctrl_zn_wt	input	KZA74_06235	rtcR	105	-0.195	0.124588	0.43087	0.365654	211.7	184.3	438.7	0.48	444.8	0.41	-
chrom	in_vivo_ctrl_zn_wt	input	KZA74_06240	-	34	0.452	0.402872	0.883484	0.0538013	18.9	27.7	62.3	0.3	75.4	0.37	-
chrom	in_vivo_ctrl_zn_wt	input	KZA74_06245	yaaA	53	0.006	0.903884	1	0	132.4	133	334.1	0.4	335.6	0.4	-
chrom	in_vivo_ctrl_zn_wt	input	KZA74_06250	-	36	-0.052	0.831961	1	0	192.5	185.5	415.7	0.46	417.3	0.44	-
chrom	in_vivo_ctrl_zn_wt	input	KZA74_06255	-	45	-0.225	0.78911	1	0	164.1	139.7	375.5	0.44	339.8	0.41	-
chrom	in_vivo_ctrl_zn_wt	input	KZA74_06260	thiS	9	0.14	0.065265	0.258342	0.587805	7.9	9.2	26.6	0.3	41.3	0.22	-
chrom	in_vivo_ctrl_zn_wt	input	KZA74_06265	-	17	-0.065	0.951273	1	0	300.9	287.4	767.3	0.39	751.6	0.38	-
chrom	in_vivo_ctrl_zn_wt	input	KZA74_06270	rpoH	54	1.366	0	2e-06	5.69897	3	15.5	28.1	0.1	62	0.25	-
chrom	in_vivo_ctrl_zn_wt	input	KZA74_06275	-	16	-2.431	0.054379	0.22282	0.652046	78.8	10.5	252.2	0.31	42.2	0.25	-
chrom	in_vivo_ctrl_zn_wt	input	KZA74_06280	-	12	0.421	0.721485	1	0	105	142.2	314.9	0.33	310.2	0.46	-
chrom	in_vivo_ctrl_zn_wt	input	KZA74_06285	rhlB	69	-0.145	0.9255	1	0	199.7	180.2	444.6	0.45	371.2	0.49	-
chrom	in_vivo_ctrl_zn_wt	input	KZA74_06290	-	21	-0.231	0.807574	1	0	318.7	270.8	717.1	0.44	669	0.4	-
chrom	in_vivo_ctrl_zn_wt	input	KZA74_06295	-	27	1.257	0.000193	0.001232	2.90939	5.6	20.4	30.3	0.19	52.3	0.39	-
chrom	in_vivo_ctrl_zn_wt	input	KZA74_06300	-	85	1.919	0	0	#NUM!	2.2	22.1	25.2	0.09	63.7	0.35	-
chrom	in_vivo_ctrl_zn_wt	input	KZA74_06305	-	25	0.036	0.791168	1	0	28	28.8	100	0.28	110.9	0.26	-
chrom	in_vivo_ctrl_zn_wt	input	KZA74_06310	-	60	0.034	0.106648	0.384657	0.414926	98.1	100.5	200.7	0.49	246.2	0.41	-
chrom	in_vivo_ctrl_zn_wt	input	KZA74_06315	-	26	0.288	1	1	0	260.7	319.4	677.9	0.38	922.8	0.35	-
chrom	in_vivo_ctrl_zn_wt	input	KZA74_06320	-	73	1.728	0	0	#NUM!	3.1	21.8	24.2	0.13	55.9	0.39	-
chrom	in_vivo_ctrl_zn_wt	input	KZA74_06325	-	27	0.891	0.015776	0.076735	1.11501	16.2	34.4	48.7	0.33	71.4	0.48	-
chrom	in_vivo_ctrl_zn_wt	input	KZA74_06330	purF	98	1.411	0	1e-06	6	22.5	68.2	70.4	0.32	180.5	0.38	-
chrom	in_vivo_ctrl_zn_wt	input	KZA74_06335	-	136	-0.335	0.141159	0.474999	0.323307	50.1	38.7	182.6	0.27	114.5	0.34	-
chrom	in_vivo_ctrl_zn_wt	input	KZA74_06340	-	44	1.6	1e-06	9e-06	5.04576	2.4	17.5	31.9	0.08	57	0.31	-
chrom	in_vivo_ctrl_zn_wt	input	KZA74_06345	-	59	-0.335	0.776151	1	0	187.4	147.6	425.3	0.44	348.3	0.42	-
chrom	in_vivo_ctrl_zn_wt	input	KZA74_06350	-	84	0.003	0.70371	1	0	174.2	174.5	457.3	0.38	472.9	0.37	-
chrom	in_vivo_ctrl_zn_wt	input	KZA74_06355	-	21	-0.334	0.459181	0.93684	0.0283346	302.7	239.1	908.1	0.33	528.6	0.45	-
chrom	in_vivo_ctrl_zn_wt	input	KZA74_06360	rpsU	12	0.691	0.396388	0.879401	0.055813	7.5	15.2	45.1	0.17	45.6	0.33	-
chrom	in_vivo_ctrl_zn_wt	input	KZA74_06365	tsaD	55	0.904	0.000863	0.005103	2.29217	4	11.9	33.1	0.12	50.2	0.24	-
chrom	in_vivo_ctrl_zn_wt	input	KZA74_06370	-	74	-0.286	0.14189	0.476571	0.321872	79.9	64.7	186.8	0.43	184	0.35	-
chrom	in_vivo_ctrl_zn_wt	input	KZA74_06375	-	59	-0.476	0.596163	1	0	161.6	114.8	344.5	0.47	250.8	0.46	-
chrom	in_vivo_ctrl_zn_wt	input	KZA74_06380	-	100	-0.355	0.121025	0.422853	0.373811	304.9	237.4	639.8	0.48	586.1	0.41	-
chrom	in_vivo_ctrl_zn_wt	input	KZA74_06385	-	54	0.259	0.343443	0.815557	0.0885457	190.3	228.7	481.7	0.4	650	0.35	-
chrom	in_vivo_ctrl_zn_wt	input	KZA74_06410	-	74	-0.333	0.154725	0.50456	0.297087	24.7	18.6	58.9	0.42	53.9	0.34	-
chrom	in_vivo_ctrl_zn_wt	input	KZA74_06415	-	65	-0.35	0.210473	0.616546	0.210035	91.9	71	190.5	0.48	174.1	0.41	-
chrom	in_vivo_ctrl_zn_wt	input	KZA74_06420	-	76	0.065	0.440271	0.916554	0.0378419	189.1	198	384.9	0.49	424	0.47	-
chrom	in_vivo_ctrl_zn_wt	input	KZA74_06425	-	97	-0.233	0.459407	0.93684	0.0283346	162.7	137.7	340.6	0.48	310.6	0.44	-
chrom	in_vivo_ctrl_zn_wt	input	KZA74_06430	-	13	0.485	0.475066	0.946465	0.0238954	2.2	5	28.2	0.08	32.7	0.15	-
chrom	in_vivo_ctrl_zn_wt	input	KZA74_06435	-	58	-0.15	0.680656	1	0	159.2	143	346.3	0.46	331.7	0.43	-
chrom	in_vivo_ctrl_zn_wt	input	KZA74_06440	-	38	-0.175	0.049513	0.205677	0.686814	170.2	150.2	346.5	0.49	439	0.34	-
chrom	in_vivo_ctrl_zn_wt	input	KZA74_06445	-	33	-0.136	0.740746	1	0	153.2	139	370	0.41	367	0.38	-
chrom	in_vivo_ctrl_zn_wt	input	KZA74_06450	-	39	0.024	0.73862	1	0	103.5	105.3	247.1	0.42	265	0.4	-
chrom	in_vivo_ctrl_zn_wt	input	KZA74_06455	-	25	-0.518	0.520946	0.97659	0.0102877	540	375.7	1157.2	0.47	988.8	0.38	-
chrom	in_vivo_ctrl_zn_wt	input	KZA74_06460	-	27	-0.595	0.060784	0.244261	0.612146	33.1	20.2	81.2	0.41	83.9	0.24	-
chrom	in_vivo_ctrl_zn_wt	input	KZA74_06465	-	31	-1.603	0.013715	0.068031	1.16729	38.2	9.2	118.4	0.32	47.6	0.19	-
chrom	in_vivo_ctrl_zn_wt	input	KZA74_06470	-	62	-0.386	0.593868	1	0	38.4	28.2	109.8	0.35	81.3	0.35	-
chrom	in_vivo_ctrl_zn_wt	input	KZA74_06475	-	56	-0.609	0.253481	0.689301	0.161591	413.1	269.2	889.7	0.46	685.2	0.39	-
chrom	in_vivo_ctrl_zn_wt	input	KZA74_06480	-	85	-0.494	0.508381	0.973011	0.0118822	183.2	128.6	409.8	0.45	303.6	0.42	-
chrom	in_vivo_ctrl_zn_wt	input	KZA74_06485	gltS	73	-0.154	0.967282	1	0	135.8	121.6	358.3	0.38	311.4	0.39	-
chrom	in_vivo_ctrl_zn_wt	input	KZA74_06490	-	57	-0.029	0.417995	0.897413	0.0470076	307.2	301.1	729.6	0.42	817.2	0.37	-
chrom	in_vivo_ctrl_zn_wt	input	KZA74_06495	-	50	-0.574	0.40803	0.888371	0.0514056	597.8	399.9	1164.5	0.51	930	0.43	-
chrom	in_vivo_ctrl_zn_wt	input	KZA74_06500	-	12	0.236	0.099508	0.364273	0.438573	187.2	221.4	337	0.56	664.3	0.33	-
chrom	in_vivo_ctrl_zn_wt	input	KZA74_06505	-	68	-0.144	1	1	0	18.6	16.3	199.2	0.09	201.7	0.08	low saturation (<15%) across all conditions (pan-growth-defect) - not analyzed
chrom	in_vivo_ctrl_zn_wt	input	KZA74_06510	csuAB	39	-0.321	0.894349	1	0	216.9	172.6	650.6	0.33	538.6	0.32	-
chrom	in_vivo_ctrl_zn_wt	input	KZA74_06515	csuA	58	-0.213	1	1	0	1.8	0.9	24.5	0.07	51.7	0.02	low saturation (<15%) across all conditions (pan-growth-defect) - not analyzed
chrom	in_vivo_ctrl_zn_wt	input	KZA74_06520	csuB	56	-0.005	1	1	0	5.7	5.7	53.1	0.11	63.4	0.09	low saturation (<15%) across all conditions (pan-growth-defect) - not analyzed
chrom	in_vivo_ctrl_zn_wt	input	KZA74_06525	csuC	48	0.113	0.873738	1	0	136.6	148.1	517.6	0.26	568.8	0.26	-
chrom	in_vivo_ctrl_zn_wt	input	KZA74_06530	csuD	179	-0.166	0.144827	0.4824	0.316593	147.9	131.2	367.7	0.4	364.2	0.36	-
chrom	in_vivo_ctrl_zn_wt	input	KZA74_06535	csuE	62	-0.218	0.807164	1	0	145	124	345.8	0.42	307.6	0.4	-
chrom	in_vivo_ctrl_zn_wt	input	KZA74_06540	-	17	-0.795	0.420934	0.900152	0.0456841	55	29.6	147.6	0.37	111.7	0.26	-
chrom	in_vivo_ctrl_zn_wt	input	KZA74_06545	proP	107	-0.104	0.226463	0.644947	0.190476	51.6	47.7	126.5	0.41	130.8	0.36	-
chrom	in_vivo_ctrl_zn_wt	input	KZA74_06550	-	45	-0.411	0.212468	0.620054	0.20757	222.3	165.9	600.1	0.37	597.4	0.28	-
chrom	in_vivo_ctrl_zn_wt	input	KZA74_06555	-	67	0.062	0.273431	0.720774	0.142201	128.8	134.7	304.5	0.42	360.9	0.37	-
chrom	in_vivo_ctrl_zn_wt	input	KZA74_06560	-	37	-0.755	0.398696	0.880927	0.0550601	247.9	144.9	550.4	0.45	383	0.38	-
chrom	in_vivo_ctrl_zn_wt	input	KZA74_06565	-	43	-0.731	0.340955	0.814955	0.0888664	69.8	40.1	272.7	0.26	149.8	0.27	-
chrom	in_vivo_ctrl_zn_wt	input	KZA74_06570	-	77	-0.26	0.751865	1	0	190.1	158	493.4	0.39	426.8	0.37	-
chrom	in_vivo_ctrl_zn_wt	input	KZA74_06575	-	49	0.137	0.185889	0.572233	0.242427	81.2	89.7	186.4	0.44	244.3	0.37	-
chrom	in_vivo_ctrl_zn_wt	input	KZA74_06580	-	53	-0.26	0.924319	1	0	326.2	271.6	720.3	0.45	587.6	0.46	-
chrom	in_vivo_ctrl_zn_wt	input	KZA74_06585	-	96	-0.419	0.280928	0.73305	0.134866	102.5	75.4	246.1	0.42	203.9	0.37	-
chrom	in_vivo_ctrl_zn_wt	input	KZA74_06590	-	40	-0.318	0.132813	0.45416	0.342791	230	183.5	501.8	0.46	543.6	0.34	-
chrom	in_vivo_ctrl_zn_wt	input	KZA74_06595	-	36	-0.563	0.003152	0.01734	1.76095	16	9.2	43.2	0.37	51	0.18	-
chrom	in_vivo_ctrl_zn_wt	input	KZA74_06600	-	47	-0.024	0.068198	0.266738	0.573915	193	189.7	316.5	0.61	379.5	0.5	-
chrom	in_vivo_ctrl_zn_wt	input	KZA74_06605	yddG	68	-0.106	0.165451	0.532922	0.273336	67.8	62.7	177.4	0.38	198.2	0.32	-
chrom	in_vivo_ctrl_zn_wt	input	KZA74_06610	-	87	-0.021	0.983186	1	0	143.7	141.5	304.8	0.47	286.3	0.49	-
chrom	in_vivo_ctrl_zn_wt	input	KZA74_06615	-	27	-0.465	0.054599	0.223466	0.650789	28.1	19	63.3	0.44	68.4	0.28	-
chrom	in_vivo_ctrl_zn_wt	input	KZA74_06620	-	82	-0.199	0.166878	0.536413	0.270501	117.4	101.6	262.5	0.45	268.8	0.38	-
chrom	in_vivo_ctrl_zn_wt	input	KZA74_06625	-	44	-0.378	0.173227	0.549218	0.260255	145.5	110.9	282.5	0.52	271	0.41	-
chrom	in_vivo_ctrl_zn_wt	input	KZA74_06630	-	95	-0.111	0.03996	0.173575	0.760513	292.6	270.7	595.7	0.49	676.6	0.4	-
chrom	in_vivo_ctrl_zn_wt	input	KZA74_06635	-	14	-0.068	0.887139	1	0	7.7	7.1	40.5	0.19	33.3	0.21	-
chrom	in_vivo_ctrl_zn_wt	input	KZA74_06640	gloB	53	-0.45	0.711038	1	0	183.8	133.2	423.5	0.43	320.8	0.42	-
chrom	in_vivo_ctrl_zn_wt	input	KZA74_06645	-	52	0.169	0.087282	0.328922	0.482907	294.3	331.5	728.8	0.4	1077.3	0.31	-
chrom	in_vivo_ctrl_zn_wt	input	KZA74_06650	-	58	0.03	0.002507	0.013984	1.85437	40.4	41.4	95	0.43	145.4	0.28	-
chrom	in_vivo_ctrl_zn_wt	input	KZA74_06655	-	50	-0.106	0.487436	0.959572	0.0179224	208.5	193.4	453.4	0.46	471.8	0.41	-
chrom	in_vivo_ctrl_zn_wt	input	KZA74_06660	purD	62	1.334	0	1e-06	6	13.3	41.2	44.3	0.3	113.5	0.36	-
chrom	in_vivo_ctrl_zn_wt	input	KZA74_06665	purH	99	1.551	0	0	#NUM!	13.5	49.1	45.5	0.3	131.4	0.37	-
chrom	in_vivo_ctrl_zn_wt	input	KZA74_06670	fis	15	1.806	0.000158	0.001023	2.99012	3	23	27.2	0.11	49.3	0.47	-
chrom	in_vivo_ctrl_zn_wt	input	KZA74_06675	-	67	-0.282	0.347158	0.820019	0.0861761	194.5	159.1	415.8	0.47	387.6	0.41	-
chrom	in_vivo_ctrl_zn_wt	input	KZA74_06680	prmA	52	0.2	0.45192	0.9293	0.0318441	311.3	358.2	647.5	0.48	809.8	0.44	-
chrom	in_vivo_ctrl_zn_wt	input	KZA74_06685	-	10	-0.459	0.601644	1	0	211	152.2	452.1	0.47	434.7	0.35	-
chrom	in_vivo_ctrl_zn_wt	input	KZA74_06690	mnmG	103	2.117	0	0	#NUM!	15.3	83.2	61.5	0.25	199.3	0.42	-
chrom	in_vivo_ctrl_zn_wt	input	KZA74_06695	-	62	0.411	0.061492	0.246376	0.608402	83.3	112.4	221.3	0.38	366.8	0.31	-
chrom	in_vivo_ctrl_zn_wt	input	KZA74_06700	-	97	-0.326	0.479803	0.952014	0.0213567	102.9	81	237.6	0.43	201.6	0.4	-
chrom	in_vivo_ctrl_zn_wt	input	KZA74_06705	-	49	-0.445	0.046485	0.195799	0.70819	111	80.2	259	0.43	271.2	0.3	-
chrom	in_vivo_ctrl_zn_wt	input	KZA74_06710	-	55	0.044	0.529607	0.981726	0.00800971	209.4	216	500.7	0.42	565.8	0.38	-
chrom	in_vivo_ctrl_zn_wt	input	KZA74_06715	-	59	-0.653	0.454057	0.931836	0.0306605	93.3	57.5	250.2	0.37	157.8	0.36	-
chrom	in_vivo_ctrl_zn_wt	input	KZA74_06720	alr	63	-0.241	0.660132	1	0	125.9	105.8	313.1	0.4	283.5	0.37	-
chrom	in_vivo_ctrl_zn_wt	input	KZA74_06725	dnaB	95	1.166	0	0	#NUM!	2	10.7	28.2	0.07	41.3	0.26	-
chrom	in_vivo_ctrl_zn_wt	input	KZA74_06730	rplI	23	1.366	9e-06	6.4e-05	4.19382	3.5	16.8	23.9	0.14	59.5	0.28	-
chrom	in_vivo_ctrl_zn_wt	input	KZA74_06735	rpsR	17	1.447	4e-06	3.1e-05	4.50864	0	8.6	0	0	32.6	0.26	-
chrom	in_vivo_ctrl_zn_wt	input	KZA74_06740	rpsF	19	1.632	0.002064	0.011618	1.93487	1.4	14.8	39.5	0.04	51.1	0.29	-
chrom	in_vivo_ctrl_zn_wt	input	KZA74_06745	cyoE	65	1.284	0	0	#NUM!	3.2	14.9	25.8	0.12	46.2	0.32	-
chrom	in_vivo_ctrl_zn_wt	input	KZA74_06750	-	20	2.07	0	3e-06	5.52288	1.9	24.2	23.3	0.08	53.7	0.45	-
chrom	in_vivo_ctrl_zn_wt	input	KZA74_06755	cyoC	32	1.438	0	3e-06	5.52288	3.5	18.1	26	0.14	44.5	0.41	-
chrom	in_vivo_ctrl_zn_wt	input	KZA74_06760	cyoB	122	1.725	0	0	#NUM!	3.7	23.8	31.5	0.12	61.7	0.39	-
chrom	in_vivo_ctrl_zn_wt	input	KZA74_06765	cyoA	66	1.865	0	0	#NUM!	3.2	24.8	23.3	0.14	58.4	0.42	-
chrom	in_vivo_ctrl_zn_wt	input	KZA74_06770	-	61	0.167	0.043802	0.187339	0.727372	83	93.8	187.5	0.44	266	0.35	-
chrom	in_vivo_ctrl_zn_wt	input	KZA74_06775	ppsA	138	1.235	0	0	#NUM!	3.3	14.6	27.4	0.12	48.4	0.3	-
chrom	in_vivo_ctrl_zn_wt	input	KZA74_06780	-	55	0.11	0.073332	0.283144	0.547993	10.5	11.7	38.4	0.27	45.9	0.25	-
chrom	in_vivo_ctrl_zn_wt	input	KZA74_06785	pgaA	172	-0.127	0.038165	0.166984	0.777325	106.7	97.2	236.2	0.45	247.7	0.39	-
chrom	in_vivo_ctrl_zn_wt	input	KZA74_06790	pgaB	131	-0.321	0.072094	0.279257	0.553996	126.5	100.2	316.6	0.4	301.9	0.33	-
chrom	in_vivo_ctrl_zn_wt	input	KZA74_06795	pgaC	92	-0.22	0.169743	0.5412	0.266642	226.9	194.2	517.5	0.44	525.4	0.37	-
chrom	in_vivo_ctrl_zn_wt	input	KZA74_06800	pgaD	35	-0.814	0.400035	0.882078	0.054493	133.5	73.8	304.8	0.44	198.7	0.37	-
chrom	in_vivo_ctrl_zn_wt	input	KZA74_06805	-	43	-0.055	0.909052	1	0	27.6	26.4	80.9	0.34	68.7	0.38	-
chrom	in_vivo_ctrl_zn_wt	input	KZA74_06810	-	58	-0.27	0.922015	1	0	284.8	235.4	576.2	0.49	470.7	0.5	-
chrom	in_vivo_ctrl_zn_wt	input	KZA74_06815	-	36	-0.466	0.539033	0.987962	0.00525976	55.8	39	143.6	0.39	117.1	0.33	-
chrom	in_vivo_ctrl_zn_wt	input	KZA74_06820	-	28	0.101	0.345417	0.818045	0.0872228	669.6	718.4	1520.2	0.44	2011.6	0.36	-
chrom	in_vivo_ctrl_zn_wt	input	KZA74_06825	-	66	-0.254	0.075258	0.289649	0.538128	225	187.9	479.1	0.47	506.1	0.37	-
chrom	in_vivo_ctrl_zn_wt	input	KZA74_06830	-	58	-0.087	0.136689	0.463853	0.33362	135.7	127.4	271.3	0.5	308	0.41	-
chrom	in_vivo_ctrl_zn_wt	input	KZA74_06835	prfA	65	1.513	0	0	#NUM!	5.1	23.9	29.3	0.17	62.1	0.38	-
chrom	in_vivo_ctrl_zn_wt	input	KZA74_06840	prmC	35	2.85	3.6e-05	0.000253	3.59688	4	60.1	28.2	0.14	247.5	0.24	-
chrom	in_vivo_ctrl_zn_wt	input	KZA74_06845	-	69	-0.136	0.193233	0.58418	0.233453	27.9	24.9	81.3	0.34	88.2	0.28	-
chrom	in_vivo_ctrl_zn_wt	input	KZA74_06850	-	34	0.058	0.066779	0.262895	0.580218	16.3	17.1	42.6	0.38	50.7	0.34	-
chrom	in_vivo_ctrl_zn_wt	input	KZA74_06855	-	58	-0.234	0.77767	1	0	63.3	53.1	186.8	0.34	166.5	0.32	-
chrom	in_vivo_ctrl_zn_wt	input	KZA74_06860	-	104	-0.217	0.176435	0.554467	0.256124	156.8	134.2	379.3	0.41	382.3	0.35	-
chrom	in_vivo_ctrl_zn_wt	input	KZA74_06865	-	36	-0.068	0.801975	1	0	91.6	87.2	197.9	0.46	196.1	0.44	-
chrom	in_vivo_ctrl_zn_wt	input	KZA74_06870	-	54	0.174	0.704988	1	0	154.6	175.1	431.9	0.36	511	0.34	-
chrom	in_vivo_ctrl_zn_wt	input	KZA74_06875	-	90	0.099	0.827099	1	0	47.2	50.9	151.7	0.31	158	0.32	-
chrom	in_vivo_ctrl_zn_wt	input	KZA74_06880	folB	11	0.974	0.014632	0.071925	1.14312	2.1	8.9	22.6	0.09	39	0.23	-
chrom	in_vivo_ctrl_zn_wt	input	KZA74_06885	-	27	0.603	6e-06	4.8e-05	4.31876	6.4	12.4	26.1	0.25	60.7	0.2	-
chrom	in_vivo_ctrl_zn_wt	input	KZA74_06890	kdpA	105	-0.403	0.499557	0.966158	0.0149518	103.8	77.3	233.6	0.44	178.4	0.43	-
chrom	in_vivo_ctrl_zn_wt	input	KZA74_06895	kdpB	101	-0.066	0.241241	0.666975	0.17589	96.9	92.4	205.3	0.47	217	0.43	-
chrom	in_vivo_ctrl_zn_wt	input	KZA74_06900	kdpC	40	-0.934	0.221615	0.636659	0.196093	147.2	74.7	289.5	0.51	165.9	0.45	-
chrom	in_vivo_ctrl_zn_wt	input	KZA74_06905	-	157	-0.136	0.718473	1	0	103.8	94.1	285.9	0.36	232.5	0.4	-
chrom	in_vivo_ctrl_zn_wt	input	KZA74_06910	-	46	-0.218	0.702387	1	0	158.4	135.5	383.5	0.41	356	0.38	-
chrom	in_vivo_ctrl_zn_wt	input	KZA74_06915	-	100	-0.277	0.348402	0.821882	0.0851905	124.1	101.5	332.3	0.37	307.7	0.33	-
chrom	in_vivo_ctrl_zn_wt	input	KZA74_06920	-	42	0.04	0.977131	1	0	66.4	68.4	170.7	0.39	164.2	0.42	-
chrom	in_vivo_ctrl_zn_wt	input	KZA74_06925	coq7	35	1.098	0	3e-06	5.52288	6.9	20.4	27.8	0.25	53	0.39	-
chrom	in_vivo_ctrl_zn_wt	input	KZA74_06930	-	93	-0.336	0.754686	1	0	181.4	142.6	386.3	0.47	304.9	0.47	-
chrom	in_vivo_ctrl_zn_wt	input	KZA74_06935	-	186	1.452	0	0	#NUM!	3.2	17.4	26.4	0.12	54.7	0.32	-
chrom	in_vivo_ctrl_zn_wt	input	KZA74_06940	-	308	1.329	0	0	#NUM!	3.4	16	28.3	0.12	49.1	0.33	-
chrom	in_vivo_ctrl_zn_wt	input	KZA74_06945	-	20	-0.275	0.740667	1	0	11.2	8.4	47.9	0.23	37.2	0.23	-
chrom	in_vivo_ctrl_zn_wt	input	KZA74_06950	-	136	1.673	0	0	#NUM!	2.1	17.7	23.9	0.09	50	0.35	-
chrom	in_vivo_ctrl_zn_wt	input	KZA74_06955	-	45	0.385	0.249909	0.683728	0.165117	12.1	17.4	44.3	0.27	46	0.38	-
chrom	in_vivo_ctrl_zn_wt	input	KZA74_06960	-	81	-0.196	0.139103	0.47027	0.327653	77.5	67	198.1	0.39	208.7	0.32	-
chrom	in_vivo_ctrl_zn_wt	input	KZA74_06965	-	83	-0.281	0.719396	1	0	175.6	143.6	455.3	0.39	390.8	0.37	-
chrom	in_vivo_ctrl_zn_wt	input	KZA74_06970	-	33	0.007	0.407238	0.888371	0.0514056	291.1	292.6	496.9	0.59	568	0.52	-
chrom	in_vivo_ctrl_zn_wt	input	KZA74_06975	-	67	-0.323	0.063089	0.251659	0.599188	109.2	86.3	296.7	0.37	321.2	0.27	-
chrom	in_vivo_ctrl_zn_wt	input	KZA74_06980	-	59	1.836	0.00055	0.003346	2.47547	73.3	274.6	223.7	0.33	578.6	0.47	-
chrom	in_vivo_ctrl_zn_wt	input	KZA74_06985	-	39	-0.053	0.800166	1	0	100.2	96.4	355.1	0.28	376	0.26	-
chrom	in_vivo_ctrl_zn_wt	input	KZA74_06990	-	14	0.57	0.123336	0.428451	0.368099	10.5	18	36.6	0.29	50.3	0.36	-
chrom	in_vivo_ctrl_zn_wt	input	KZA74_06995	-	42	-0.481	0.669208	1	0	124.2	87.6	340.1	0.37	222.9	0.39	-
chrom	in_vivo_ctrl_zn_wt	input	KZA74_07000	-	31	-0.108	0.990551	1	0	71.5	66	184.6	0.39	163.6	0.4	-
chrom	in_vivo_ctrl_zn_wt	input	KZA74_07005	-	17	0.551	0.225238	0.64247	0.192147	24.5	38.2	65.8	0.37	100	0.38	-
chrom	in_vivo_ctrl_zn_wt	input	KZA74_07010	-	60	-0.357	0.871071	1	0	290.2	225.5	678.4	0.43	520.3	0.43	-
chrom	in_vivo_ctrl_zn_wt	input	KZA74_07015	tsaE	30	1.16	2e-06	1.6e-05	4.79588	3.1	13.2	23.6	0.13	39.6	0.33	-
chrom	in_vivo_ctrl_zn_wt	input	KZA74_07020	mutL	116	0.89	0	0	#NUM!	3.9	11.5	25.7	0.15	43.8	0.26	-
chrom	in_vivo_ctrl_zn_wt	input	KZA74_07025	miaA	60	0.921	0	2e-06	5.69897	5.6	15	29.5	0.19	60.1	0.25	-
chrom	in_vivo_ctrl_zn_wt	input	KZA74_07030	hfq	19	0.19	1	1	0	2.3	3.4	26.8	0.09	32.1	0.11	low saturation (<15%) across all conditions (pan-growth-defect) - not analyzed
chrom	in_vivo_ctrl_zn_wt	input	KZA74_07035	-	77	-0.196	0.902522	1	0	53.4	46	166.7	0.32	141.6	0.32	-
chrom	in_vivo_ctrl_zn_wt	input	KZA74_07040	nfsB	36	-0.417	0.521841	0.977167	0.0100312	32.5	23.1	90	0.36	75.6	0.31	-
chrom	in_vivo_ctrl_zn_wt	input	KZA74_07045	-	25	-0.158	0.745227	1	0	239.9	214.6	782.4	0.31	825.2	0.26	-
chrom	in_vivo_ctrl_zn_wt	input	KZA74_07050	-	42	1.47	7e-06	5.1e-05	4.29243	4.2	20.4	35.1	0.12	61.3	0.33	-
chrom	in_vivo_ctrl_zn_wt	input	KZA74_07055	-	25	1.096	0.002539	0.014139	1.84958	6.4	19.3	34.2	0.19	48.3	0.4	-
chrom	in_vivo_ctrl_zn_wt	input	KZA74_07060	-	97	1.68	0	0	#NUM!	2.4	18.9	27.4	0.09	67.8	0.28	-
chrom	in_vivo_ctrl_zn_wt	input	KZA74_07065	-	47	0.04	0.342735	0.815557	0.0885457	57.3	59	134.6	0.43	108.8	0.54	-
chrom	in_vivo_ctrl_zn_wt	input	KZA74_07070	eutC	41	0.268	0.276463	0.726796	0.138587	86.9	105.7	175.3	0.5	234.2	0.45	-
chrom	in_vivo_ctrl_zn_wt	input	KZA74_07075	-	76	-0.487	0.000763	0.004544	2.34256	129	90.6	262.6	0.49	281	0.32	-
chrom	in_vivo_ctrl_zn_wt	input	KZA74_07080	eat	89	-0.063	0.892287	1	0	175	167.3	392.6	0.45	372.1	0.45	-
chrom	in_vivo_ctrl_zn_wt	input	KZA74_07085	-	76	-0.061	0.833719	1	0	292.8	280.4	674.2	0.43	655.6	0.43	-
chrom	in_vivo_ctrl_zn_wt	input	KZA74_07090	-	67	0.173	0.848761	1	0	195.4	221	426.9	0.46	448.6	0.49	-
chrom	in_vivo_ctrl_zn_wt	input	KZA74_07095	-	55	0.031	0.717801	1	0	71.6	73.3	197	0.36	212.1	0.35	-
chrom	in_vivo_ctrl_zn_wt	input	KZA74_07100	-	65	0.102	0.252959	0.688917	0.161833	139.9	150.5	309.9	0.45	376.3	0.4	-
chrom	in_vivo_ctrl_zn_wt	input	KZA74_07105	-	89	0.122	0.620746	1	0	104.1	113.7	312.2	0.33	355	0.32	-
chrom	in_vivo_ctrl_zn_wt	input	KZA74_07110	-	24	-0.091	0.993668	1	0	269.9	253	777.3	0.35	674.7	0.38	-
chrom	in_vivo_ctrl_zn_wt	input	KZA74_07115	thiM	54	0.261	0.022875	0.107226	0.9697	133.6	161.1	240.5	0.56	355	0.45	-
chrom	in_vivo_ctrl_zn_wt	input	KZA74_07120	-	78	0.354	0.001986	0.01125	1.94885	15.4	21	50	0.31	73	0.29	-
chrom	in_vivo_ctrl_zn_wt	input	KZA74_07125	-	15	-0.377	0.731013	1	0	365.9	280.7	633.2	0.58	561.3	0.5	-
chrom	in_vivo_ctrl_zn_wt	input	KZA74_07130	pepN	152	0.066	0.232275	0.652753	0.185251	137.9	144.7	306.9	0.45	340.9	0.42	-
chrom	in_vivo_ctrl_zn_wt	input	KZA74_07135	-	42	-0.465	0.252025	0.687269	0.162873	331.8	239	580.7	0.57	501.9	0.48	-
chrom	in_vivo_ctrl_zn_wt	input	KZA74_07140	-	64	-0.177	0.556835	1	0	99.7	87.6	273.3	0.36	266.8	0.33	-
chrom	in_vivo_ctrl_zn_wt	input	KZA74_07145	-	173	-0.439	0.327738	0.795462	0.0993806	90.2	65.2	235.1	0.38	173.5	0.38	-
chrom	in_vivo_ctrl_zn_wt	input	KZA74_07150	-	89	-0.312	0.3734	0.855176	0.0679445	186.6	149.3	401.7	0.46	354.4	0.42	-
chrom	in_vivo_ctrl_zn_wt	input	KZA74_07155	-	42	0.056	0.965671	1	0	176.9	184.1	391.1	0.45	377.2	0.49	-
chrom	in_vivo_ctrl_zn_wt	input	KZA74_07160	-	42	-0.192	0.280231	0.732945	0.134929	59	51	142.9	0.41	153	0.33	-
chrom	in_vivo_ctrl_zn_wt	input	KZA74_07165	-	45	-0.337	0.835683	1	0	160	125.6	392.7	0.41	290	0.43	-
chrom	in_vivo_ctrl_zn_wt	input	KZA74_07170	-	39	-0.035	0.992541	1	0	130.5	127.2	372.3	0.35	431.5	0.29	-
chrom	in_vivo_ctrl_zn_wt	input	KZA74_07175	-	31	-0.104	0.591166	1	0	205.3	190.6	658.3	0.31	738.7	0.26	-
chrom	in_vivo_ctrl_zn_wt	input	KZA74_07180	-	21	0.457	0.060617	0.244225	0.61221	9.1	14.4	33.8	0.27	46.4	0.31	-
chrom	in_vivo_ctrl_zn_wt	input	KZA74_07185	-	39	-1.295	0.002052	0.011572	1.93659	16.6	3.8	62.8	0.26	33.1	0.12	-
chrom	in_vivo_ctrl_zn_wt	input	KZA74_07190	-	148	-0.264	0.290011	0.743861	0.128508	80.5	66.2	185.1	0.43	166	0.4	-
chrom	in_vivo_ctrl_zn_wt	input	KZA74_07195	-	82	-0.677	0.115628	0.407688	0.389672	83.7	50.5	189	0.44	129.4	0.39	-
chrom	in_vivo_ctrl_zn_wt	input	KZA74_07200	-	13	-0.695	0.823367	1	0	192.9	117.2	470.2	0.41	277.1	0.42	-
chrom	in_vivo_ctrl_zn_wt	input	KZA74_07205	-	37	0.317	0.762236	1	0	16.7	22	84.2	0.2	90.6	0.24	-
chrom	in_vivo_ctrl_zn_wt	input	KZA74_07210	-	25	-0.002	0.825627	1	0	362.3	361.8	849.2	0.43	904.6	0.4	-
chrom	in_vivo_ctrl_zn_wt	input	KZA74_07215	-	33	-0.685	0.266238	0.710789	0.148259	95.5	57.5	325.9	0.29	291.8	0.2	-
chrom	in_vivo_ctrl_zn_wt	input	KZA74_07220	-	37	-0.257	0.902894	1	0	161.2	134.1	389	0.41	330.7	0.41	-
chrom	in_vivo_ctrl_zn_wt	input	KZA74_07225	-	160	-0.162	0.614844	1	0	129.2	114.9	270.7	0.48	246.8	0.47	-
chrom	in_vivo_ctrl_zn_wt	input	KZA74_07230	-	79	-0.17	0.062119	0.248614	0.604474	135.8	120.2	282.3	0.48	311.3	0.39	-
chrom	in_vivo_ctrl_zn_wt	input	KZA74_07235	-	8	0.24	0.9635	1	0	597.4	706.2	1433.8	0.42	1614.3	0.44	-
chrom	in_vivo_ctrl_zn_wt	input	KZA74_07240	-	43	-0.048	1	1	0	5.4	5	38.4	0.14	39.2	0.13	low saturation (<15%) across all conditions (pan-growth-defect) - not analyzed
chrom	in_vivo_ctrl_zn_wt	input	KZA74_07245	-	97	-0.152	0.311049	0.771537	0.112643	109.2	97.8	281.1	0.39	287.4	0.34	-
chrom	in_vivo_ctrl_zn_wt	input	KZA74_07250	-	26	-0.3	0.909735	1	0	234	189.1	588.8	0.4	491.6	0.38	-
chrom	in_vivo_ctrl_zn_wt	input	KZA74_07255	-	17	0.157	0.00341	0.018702	1.72811	3.8	4.9	24.5	0.16	55.1	0.09	-
chrom	in_vivo_ctrl_zn_wt	input	KZA74_07260	-	17	-0.125	1	1	0	3.7	3	37.7	0.1	50.5	0.06	low saturation (<15%) across all conditions (pan-growth-defect) - not analyzed
chrom	in_vivo_ctrl_zn_wt	input	KZA74_07265	-	36	-0.508	0.82737	1	0	219.5	152.9	504.4	0.44	344.1	0.44	-
chrom	in_vivo_ctrl_zn_wt	input	KZA74_07270	-	9	-0.265	0.925258	1	0	32.6	26.3	80	0.41	67.6	0.39	-
chrom	in_vivo_ctrl_zn_wt	input	KZA74_07275	mgtA	165	0.041	0.927896	1	0	68.8	71	188.2	0.37	183	0.39	-
chrom	in_vivo_ctrl_zn_wt	input	KZA74_07280	-	51	0.271	0.351357	0.826511	0.0827514	298.6	361.3	571.1	0.52	752	0.48	-
chrom	in_vivo_ctrl_zn_wt	input	KZA74_07285	-	85	-0.053	0.210142	0.616439	0.21011	91.2	87.8	219.5	0.42	244.6	0.36	-
chrom	in_vivo_ctrl_zn_wt	input	KZA74_07290	-	24	-0.46	0.053832	0.220827	0.655948	41.1	28.5	113.8	0.36	59.5	0.48	-
chrom	in_vivo_ctrl_zn_wt	input	KZA74_07295	leuE	55	-0.442	0.316831	0.78307	0.106199	189.1	137.9	421.6	0.45	361.2	0.38	-
chrom	in_vivo_ctrl_zn_wt	input	KZA74_07300	tal	60	-0.152	0.890745	1	0	144.5	129.5	382.6	0.38	310.9	0.42	-
chrom	in_vivo_ctrl_zn_wt	input	KZA74_07305	-	50	-0.15	0.434033	0.910573	0.0406852	324.5	291.8	624	0.52	634.4	0.46	-
chrom	in_vivo_ctrl_zn_wt	input	KZA74_07310	aceI	30	-0.1	0.944351	1	0	201.7	187.8	477.7	0.42	450.7	0.42	-
chrom	in_vivo_ctrl_zn_wt	input	KZA74_07315	-	82	0.49	0.191718	0.582112	0.234993	85.6	122.2	224.1	0.38	318.2	0.38	-
chrom	in_vivo_ctrl_zn_wt	input	KZA74_07320	-	82	-0.184	0.948704	1	0	201.3	176.6	454.3	0.44	386.2	0.46	-
chrom	in_vivo_ctrl_zn_wt	input	KZA74_07325	-	48	-0.499	0.65871	1	0	151.8	105.9	412.3	0.37	317.7	0.33	-
chrom	in_vivo_ctrl_zn_wt	input	KZA74_07330	-	67	-0.254	0.275937	0.726319	0.138873	73.2	60.6	145.7	0.5	137.6	0.44	-
chrom	in_vivo_ctrl_zn_wt	input	KZA74_07335	-	28	0.104	0.895372	1	0	135	145.4	390.9	0.35	428.5	0.34	-
chrom	in_vivo_ctrl_zn_wt	input	KZA74_07340	amvA	97	-0.041	0.953757	1	0	239	232.2	511.5	0.47	484.4	0.48	-
chrom	in_vivo_ctrl_zn_wt	input	KZA74_07345	-	114	1.693	0	0	#NUM!	1.6	16.4	27.5	0.06	56.6	0.29	-
chrom	in_vivo_ctrl_zn_wt	input	KZA74_07350	-	128	0.261	0.388452	0.871817	0.0595747	144.1	173.6	379	0.38	463	0.38	-
chrom	in_vivo_ctrl_zn_wt	input	KZA74_07355	-	24	-0.045	0.114184	0.404966	0.392581	130.3	126.1	284.3	0.46	403.6	0.31	-
chrom	in_vivo_ctrl_zn_wt	input	KZA74_07360	-	80	-0.225	0.174763	0.551801	0.258218	195.2	166.3	544.7	0.36	364.5	0.46	-
chrom	in_vivo_ctrl_zn_wt	input	KZA74_07365	-	73	-0.01	0.786646	1	0	233.5	231.8	429.7	0.54	433.9	0.53	-
chrom	in_vivo_ctrl_zn_wt	input	KZA74_07370	-	21	1.833	0	1e-06	6	3.1	23.8	21.5	0.14	55.5	0.43	-
chrom	in_vivo_ctrl_zn_wt	input	KZA74_07375	murB	73	1.689	0	0	#NUM!	0.7	13.4	26.1	0.03	50.3	0.27	-
chrom	in_vivo_ctrl_zn_wt	input	KZA74_07380	-	84	0.795	0.015012	0.073414	1.13422	37.4	68.6	107.1	0.35	171.9	0.4	-
chrom	in_vivo_ctrl_zn_wt	input	KZA74_07385	-	67	-0.319	0.835427	1	0	64.5	50.7	215.9	0.3	161.7	0.31	-
chrom	in_vivo_ctrl_zn_wt	input	KZA74_07390	-	115	0.022	0.543799	0.991433	0.00373663	135	137.1	335	0.4	350.4	0.39	-
chrom	in_vivo_ctrl_zn_wt	input	KZA74_07395	-	99	-0.207	0.10937	0.390191	0.408723	97.7	84	228.6	0.43	234.3	0.36	-
chrom	in_vivo_ctrl_zn_wt	input	KZA74_07400	-	54	-0.013	0.644032	1	0	92.9	92.1	418.1	0.22	473.4	0.19	-
chrom	in_vivo_ctrl_zn_wt	input	KZA74_07405	-	60	-0.284	0.649934	1	0	83.7	67.9	259.9	0.32	232.8	0.29	-
chrom	in_vivo_ctrl_zn_wt	input	KZA74_07410	-	99	-0.151	0.653951	1	0	248.8	223.6	509.5	0.49	476.1	0.47	-
chrom	in_vivo_ctrl_zn_wt	input	KZA74_07415	-	15	-0.129	0.053657	0.220609	0.656377	20	17.9	41	0.49	53.7	0.33	-
chrom	in_vivo_ctrl_zn_wt	input	KZA74_07420	-	15	-0.048	0.73313	1	0	29.9	28.8	84.2	0.36	66.4	0.43	-
chrom	in_vivo_ctrl_zn_wt	input	KZA74_07425	-	12	0.364	1	1	0	0	1.4	0	0	34.4	0.04	low saturation (<15%) across all conditions (pan-growth-defect) - not analyzed
chrom	in_vivo_ctrl_zn_wt	input	KZA74_07430	-	21	-0.132	1	1	0	0.5	0	30.3	0.02	0	0	low saturation (<15%) across all conditions (pan-growth-defect) - not analyzed
chrom	in_vivo_ctrl_zn_wt	input	KZA74_07435	-	18	-0.292	1	1	0	1.1	0	30.3	0.04	0	0	low saturation (<15%) across all conditions (pan-growth-defect) - not analyzed
chrom	in_vivo_ctrl_zn_wt	input	KZA74_07440	-	71	0.371	0.060333	0.243625	0.613278	46.6	61.8	127.4	0.37	190.8	0.32	-
chrom	in_vivo_ctrl_zn_wt	input	KZA74_07445	-	67	-0.148	0.976764	1	0	254.5	229.2	631.6	0.4	538.8	0.43	-
chrom	in_vivo_ctrl_zn_wt	input	KZA74_07450	-	26	-0.533	0.263336	0.707056	0.150546	106.6	72.2	237.6	0.45	220.7	0.33	-
chrom	in_vivo_ctrl_zn_wt	input	KZA74_07455	-	22	-0.535	0.326245	0.792608	0.100942	19.8	12.1	48.3	0.41	40.9	0.3	-
chrom	in_vivo_ctrl_zn_wt	input	KZA74_07460	-	62	-0.215	0.909641	1	0	317.8	273.1	635.5	0.5	513.2	0.53	-
chrom	in_vivo_ctrl_zn_wt	input	KZA74_07465	-	66	-0.186	0.718355	1	0	107.2	93.6	235.7	0.45	216.7	0.43	-
chrom	in_vivo_ctrl_zn_wt	input	KZA74_07470	-	41	2.473	0	0	#NUM!	3.3	41.2	25.5	0.13	75.1	0.55	-
chrom	in_vivo_ctrl_zn_wt	input	KZA74_07475	-	6	-0.199	0.982054	1	0	67.3	58	173.1	0.39	139.2	0.42	-
chrom	in_vivo_ctrl_zn_wt	input	KZA74_07480	-	14	-0.338	0.628795	1	0	8.9	6	41.4	0.21	41.9	0.14	-
chrom	in_vivo_ctrl_zn_wt	input	KZA74_07485	-	15	-0.633	0.631215	1	0	159.9	101.3	599.5	0.27	303.8	0.33	-
chrom	in_vivo_ctrl_zn_wt	input	KZA74_07490	-	12	-0.386	0.930324	1	0	180.9	137.2	465.1	0.39	365.9	0.38	-
chrom	in_vivo_ctrl_zn_wt	input	KZA74_07495	-	91	-0.037	0.489109	0.960776	0.0173779	201.9	196.6	440.9	0.46	458.8	0.43	-
chrom	in_vivo_ctrl_zn_wt	input	KZA74_07500	-	40	-0.675	0.041415	0.179167	0.746742	11.5	5.4	57.7	0.2	61.3	0.09	-
chrom	in_vivo_ctrl_zn_wt	input	KZA74_07505	-	36	0.3	0.206058	0.609406	0.215093	131.4	162.9	617.1	0.21	1173	0.14	-
chrom	in_vivo_ctrl_zn_wt	input	KZA74_07510	-	18	-0.353	0.814669	1	0	86	66.3	211.1	0.41	149.1	0.44	-
chrom	in_vivo_ctrl_zn_wt	input	KZA74_07515	-	19	-0.415	0.743923	1	0	70.5	51.6	138.5	0.51	109	0.47	-
chrom	in_vivo_ctrl_zn_wt	input	KZA74_07520	-	11	-0.634	0.520451	0.97659	0.0102877	23.7	13.5	97.6	0.24	98.7	0.14	-
chrom	in_vivo_ctrl_zn_wt	input	KZA74_07525	-	24	-0.161	0.896127	1	0	273	243.6	468	0.58	433.1	0.56	-
chrom	in_vivo_ctrl_zn_wt	input	KZA74_07530	-	25	-0.342	0.910506	1	0	104	81	269	0.39	202.5	0.4	-
chrom	in_vivo_ctrl_zn_wt	input	KZA74_07535	-	41	0.078	0.888377	1	0	17.7	19	49.5	0.36	45.8	0.41	-
chrom	in_vivo_ctrl_zn_wt	input	KZA74_07540	-	11	-0.578	0.105748	0.382941	0.416868	149	98.1	258.7	0.58	308.4	0.32	-
chrom	in_vivo_ctrl_zn_wt	input	KZA74_07545	-	18	-0.443	0.235161	0.658815	0.181237	31.9	22.1	66.2	0.48	66.4	0.33	-
chrom	in_vivo_ctrl_zn_wt	input	KZA74_07550	-	12	-0.361	0.716648	1	0	286.3	221.9	687.2	0.42	665.7	0.33	-
chrom	in_vivo_ctrl_zn_wt	input	KZA74_07555	-	25	-0.204	0.250297	0.683728	0.165117	196.7	170.2	590.2	0.33	773.6	0.22	-
chrom	in_vivo_ctrl_zn_wt	input	KZA74_07560	-	26	0.247	1	1	0	5.7	7.7	74.4	0.08	80.4	0.1	low saturation (<15%) across all conditions (pan-growth-defect) - not analyzed
chrom	in_vivo_ctrl_zn_wt	input	KZA74_07565	-	35	-0.397	0.815357	1	0	207.8	156.6	404	0.51	304.4	0.51	-
chrom	in_vivo_ctrl_zn_wt	input	KZA74_07570	-	25	0.252	0.915157	1	0	170.3	203.7	440.4	0.39	485	0.42	-
chrom	in_vivo_ctrl_zn_wt	input	KZA74_07575	terL	82	0.074	0.33691	0.809032	0.0920343	206.8	218	458.4	0.45	525.8	0.41	-
chrom	in_vivo_ctrl_zn_wt	input	KZA74_07580	-	94	-0.025	0.781773	1	0	112.3	110.3	236.3	0.48	233	0.47	-
chrom	in_vivo_ctrl_zn_wt	input	KZA74_07585	-	66	-0.173	0.952029	1	0	139.5	123.1	296.9	0.47	250	0.49	-
chrom	in_vivo_ctrl_zn_wt	input	KZA74_07590	-	30	-0.284	0.943071	1	0	166.5	135.8	428.1	0.39	339.6	0.4	-
chrom	in_vivo_ctrl_zn_wt	input	KZA74_07595	-	13	-0.702	0.886275	1	0	486	296.9	1184.6	0.41	701.7	0.42	-
chrom	in_vivo_ctrl_zn_wt	input	KZA74_07600	-	11	0.071	0.343464	0.815557	0.0885457	22.4	23.8	46.2	0.48	58.1	0.41	-
chrom	in_vivo_ctrl_zn_wt	input	KZA74_07605	-	31	0.227	0.732292	1	0	290.3	340.7	600	0.48	603.5	0.56	-
chrom	in_vivo_ctrl_zn_wt	input	KZA74_07610	-	65	-0.004	0.975725	1	0	178.8	178.3	332.1	0.54	313.3	0.57	-
chrom	in_vivo_ctrl_zn_wt	input	KZA74_07615	-	34	-1.497	0.010141	0.051569	1.28761	53	15.6	154.5	0.34	48.1	0.32	-
chrom	in_vivo_ctrl_zn_wt	input	KZA74_07620	-	15	-0.066	0.9879	1	0	24.8	23.5	58.8	0.42	54.2	0.43	-
chrom	in_vivo_ctrl_zn_wt	input	KZA74_07625	-	21	-0.495	0.662259	1	0	109.8	76.5	266.1	0.41	169.1	0.45	-
chrom	in_vivo_ctrl_zn_wt	input	KZA74_07630	-	20	0.12	0.792328	1	0	286.9	312.1	555.3	0.52	624.3	0.5	-
chrom	in_vivo_ctrl_zn_wt	input	KZA74_07635	-	25	0.33	0.837545	1	0	320.4	404.2	616.2	0.52	721.7	0.56	-
chrom	in_vivo_ctrl_zn_wt	input	KZA74_07640	-	22	-0.332	0.453211	0.930628	0.0312239	77.7	60.7	213.8	0.36	222.6	0.27	-
chrom	in_vivo_ctrl_zn_wt	input	KZA74_07645	-	13	0.263	0.843265	1	0	91.6	110.9	188	0.49	221.9	0.5	-
chrom	in_vivo_ctrl_zn_wt	input	KZA74_07650	-	35	-0.027	0.949034	1	0	87.8	86.1	214.4	0.41	207.8	0.41	-
chrom	in_vivo_ctrl_zn_wt	input	KZA74_07655	-	15	0.338	0.560861	1	0	18.2	24.3	63	0.29	56.1	0.43	-
chrom	in_vivo_ctrl_zn_wt	input	KZA74_07660	-	81	-0.133	0.969413	1	0	146.7	133.4	294.7	0.5	263.5	0.51	-
chrom	in_vivo_ctrl_zn_wt	input	KZA74_07665	-	53	0.055	0.81241	1	0	261.9	272.2	578.4	0.45	534.4	0.51	-
chrom	in_vivo_ctrl_zn_wt	input	KZA74_07670	-	26	-0.331	0.244214	0.672707	0.172174	78.4	61.3	185.2	0.42	113.8	0.54	-
chrom	in_vivo_ctrl_zn_wt	input	KZA74_07675	-	9	0.494	0.433809	0.910573	0.0406852	319.9	452.4	785.2	0.41	740.4	0.61	-
chrom	in_vivo_ctrl_zn_wt	input	KZA74_07680	-	26	-0.086	0.031041	0.13963	0.855021	47	44	183.5	0.26	95.4	0.46	-
chrom	in_vivo_ctrl_zn_wt	input	KZA74_07685	-	12	0.876	0.030486	0.138064	0.85992	9.1	20.8	29.7	0.31	45.5	0.46	-
chrom	in_vivo_ctrl_zn_wt	input	KZA74_07690	-	33	-0.314	0.847414	1	0	267.1	213.9	601.1	0.44	504.1	0.42	-
chrom	in_vivo_ctrl_zn_wt	input	KZA74_07695	-	25	-0.508	0.658651	1	0	59.7	40.5	144.5	0.41	106.6	0.38	-
chrom	in_vivo_ctrl_zn_wt	input	KZA74_07700	-	278	-0.054	0.08935	0.335474	0.474341	123.6	118.9	261.6	0.47	268.7	0.44	-
chrom	in_vivo_ctrl_zn_wt	input	KZA74_07705	-	21	-0.257	0.586875	1	0	185.2	154.1	466.7	0.4	308.3	0.5	-
chrom	in_vivo_ctrl_zn_wt	input	KZA74_07710	-	34	-0.235	0.913763	1	0	152.1	128.5	238.7	0.64	203.2	0.63	-
chrom	in_vivo_ctrl_zn_wt	input	KZA74_07715	-	18	0.188	0.821334	1	0	45.5	52.6	111.8	0.41	105.1	0.5	-
chrom	in_vivo_ctrl_zn_wt	input	KZA74_07720	-	205	-0.095	0.168256	0.539553	0.267966	162	151.4	328.9	0.49	330.2	0.46	-
chrom	in_vivo_ctrl_zn_wt	input	KZA74_07725	-	13	-0.3	0.943071	1	0	164.7	132.8	321.2	0.51	246.7	0.54	-
chrom	in_vivo_ctrl_zn_wt	input	KZA74_07730	-	28	-0.492	0.2842	0.736821	0.132638	26.4	17.3	55.3	0.48	46.1	0.38	-
chrom	in_vivo_ctrl_zn_wt	input	KZA74_07735	-	14	0.138	0.030533	0.138104	0.859794	6.1	7.2	32	0.19	50.5	0.14	-
chrom	in_vivo_ctrl_zn_wt	input	KZA74_07740	-	12	-1.478	0.008854	0.045583	1.3412	12.9	1.4	38.8	0.33	34.4	0.04	-
chrom	in_vivo_ctrl_zn_wt	input	KZA74_07745	-	34	-0.198	0.794705	1	0	157.2	136.4	314.4	0.5	289.9	0.47	-
chrom	in_vivo_ctrl_zn_wt	input	KZA74_07750	-	86	-0.158	0.2301	0.649592	0.187359	180.5	161.2	355.5	0.51	360.2	0.45	-
chrom	in_vivo_ctrl_zn_wt	input	KZA74_07755	-	37	0.023	0.842313	1	0	98	99.6	209.1	0.47	216.8	0.46	-
chrom	in_vivo_ctrl_zn_wt	input	KZA74_07760	-	75	0.063	0.464347	0.939089	0.0272932	103.6	108.5	302.8	0.34	346.2	0.31	-
chrom	in_vivo_ctrl_zn_wt	input	KZA74_07765	-	86	-0.437	0.217277	0.627187	0.202603	153.2	111.9	407.4	0.38	356.4	0.31	-
chrom	in_vivo_ctrl_zn_wt	input	KZA74_07770	-	44	-0.373	0.86449	1	0	234.1	179.6	498.5	0.47	385.6	0.47	-
chrom	in_vivo_ctrl_zn_wt	input	KZA74_07775	accC	80	1.63	0	0	#NUM!	2.7	18.8	23.9	0.11	54.7	0.34	-
chrom	in_vivo_ctrl_zn_wt	input	KZA74_07780	accB	11	2.224	0.000494	0.003012	2.52115	1.1	23.7	18.8	0.06	52.1	0.45	-
chrom	in_vivo_ctrl_zn_wt	input	KZA74_07785	aroQ	26	1.868	0	1e-06	6	2	20.5	25.7	0.08	44.4	0.46	-
chrom	in_vivo_ctrl_zn_wt	input	KZA74_07790	-	87	-0.329	0.047237	0.198045	0.703236	156.9	123.9	382.8	0.41	392	0.32	-
chrom	in_vivo_ctrl_zn_wt	input	KZA74_07795	-	12	0.414	0.639452	1	0	36.1	49.7	86.6	0.42	91.8	0.54	-
chrom	in_vivo_ctrl_zn_wt	input	KZA74_07800	-	60	-0.099	0.046853	0.196661	0.706282	173.3	161.5	318.4	0.54	372.8	0.43	-
chrom	in_vivo_ctrl_zn_wt	input	KZA74_07805	-	37	-0.066	0.732527	1	0	164.3	156.8	388	0.42	400	0.39	-
chrom	in_vivo_ctrl_zn_wt	input	KZA74_07810	-	18	0.211	0.692422	1	0	10.4	12.9	62.7	0.17	51.5	0.25	-
chrom	in_vivo_ctrl_zn_wt	input	KZA74_07815	nirB	130	-0.06	0.625267	1	0	144.3	138.3	301	0.48	297.1	0.47	-
chrom	in_vivo_ctrl_zn_wt	input	KZA74_07820	nirD	87	0.116	0.214087	0.621708	0.206414	87.1	94.8	197.7	0.44	232.4	0.41	-
chrom	in_vivo_ctrl_zn_wt	input	KZA74_07825	-	149	-0.1	0.966901	1	0	163.5	152.2	384.6	0.43	335.9	0.45	-
chrom	in_vivo_ctrl_zn_wt	input	KZA74_07830	-	38	-0.392	0.613563	1	0	108.7	81.6	309.8	0.35	269.7	0.3	-
chrom	in_vivo_ctrl_zn_wt	input	KZA74_07835	-	143	0.005	0.80215	1	0	184	184.7	433.7	0.42	391.3	0.47	-
chrom	in_vivo_ctrl_zn_wt	input	KZA74_07840	moaA	82	0.139	0.548137	0.994961	0.00219394	158.9	175.5	328.5	0.48	369.1	0.48	-
chrom	in_vivo_ctrl_zn_wt	input	KZA74_07845	-	15	-0.374	0.498707	0.965878	0.0150777	71.7	54.2	124.1	0.58	116.1	0.47	-
chrom	in_vivo_ctrl_zn_wt	input	KZA74_07850	-	29	-0.042	0.837598	1	0	36.7	35.5	86.3	0.43	85.8	0.41	-
chrom	in_vivo_ctrl_zn_wt	input	KZA74_07855	moaCB	55	-0.122	0.736262	1	0	68	62.1	172.6	0.39	166.6	0.37	-
chrom	in_vivo_ctrl_zn_wt	input	KZA74_07860	-	82	-0.06	0.938495	1	0	223.2	214	543.8	0.41	516.1	0.41	-
chrom	in_vivo_ctrl_zn_wt	input	KZA74_07865	-	29	-0.287	0.737183	1	0	80.8	65.3	171.5	0.47	151.6	0.43	-
chrom	in_vivo_ctrl_zn_wt	input	KZA74_07870	-	94	-0.189	0.887223	1	0	81.2	70.7	190.9	0.43	158.1	0.45	-
chrom	in_vivo_ctrl_zn_wt	input	KZA74_07875	-	61	0.49	0.033363	0.148856	0.827234	48.4	69.9	110.7	0.44	174.2	0.4	-
chrom	in_vivo_ctrl_zn_wt	input	KZA74_07880	-	18	1.175	0.010727	0.054222	1.26582	4.5	16.5	34.7	0.13	65.8	0.25	-
chrom	in_vivo_ctrl_zn_wt	input	KZA74_07885	-	15	1.614	1e-05	7.5e-05	4.12494	2.9	19.1	18.5	0.16	57.4	0.33	-
chrom	in_vivo_ctrl_zn_wt	input	KZA74_07890	-	20	1.491	8e-06	6.2e-05	4.20761	1.8	14	21.1	0.08	43.1	0.33	-
chrom	in_vivo_ctrl_zn_wt	input	KZA74_07895	tusD	14	0.884	0.00059	0.003574	2.44685	1.6	7.2	22.6	0.07	33.6	0.21	-
chrom	in_vivo_ctrl_zn_wt	input	KZA74_07900	galE	74	-0.2	0.391271	0.872646	0.0591619	271.7	235.8	597.2	0.45	581.7	0.41	-
chrom	in_vivo_ctrl_zn_wt	input	KZA74_07905	fumC	81	-0.115	0.536487	0.9867	0.00581487	114.5	105.3	319.8	0.36	322	0.33	-
chrom	in_vivo_ctrl_zn_wt	input	KZA74_07910	-	27	-0.071	0.334684	0.806176	0.0935701	18.4	17.3	51.5	0.36	58.4	0.3	-
chrom	in_vivo_ctrl_zn_wt	input	KZA74_07915	-	33	-0.582	0.774523	1	0	447.5	297.4	1342.6	0.33	817.7	0.36	-
chrom	in_vivo_ctrl_zn_wt	input	KZA74_07920	-	27	-0.505	0.097721	0.359636	0.444137	21	13.3	60.9	0.35	65.5	0.2	-
chrom	in_vivo_ctrl_zn_wt	input	KZA74_07925	-	82	0.187	0.14048	0.473363	0.324806	146.7	167.7	316.7	0.46	410.6	0.41	-
chrom	in_vivo_ctrl_zn_wt	input	KZA74_07930	-	36	-0.292	0.632371	1	0	464.3	378.2	1023.3	0.45	716.6	0.53	-
chrom	in_vivo_ctrl_zn_wt	input	KZA74_07935	ispF	35	1.141	0	1e-06	6	2	10.5	19.2	0.1	43.1	0.24	-
chrom	in_vivo_ctrl_zn_wt	input	KZA74_07940	-	40	-0.359	0.828949	1	0	206	159.5	386.2	0.53	289.9	0.55	-
chrom	in_vivo_ctrl_zn_wt	input	KZA74_07945	argF	47	1.967	0	0	#NUM!	10.9	57.3	44.1	0.25	138.2	0.41	-
chrom	in_vivo_ctrl_zn_wt	input	KZA74_07950	adeN	46	0.532	0.324536	0.790346	0.102183	121.9	178.5	323.5	0.38	497.5	0.36	-
chrom	in_vivo_ctrl_zn_wt	input	KZA74_07955	glnG	77	0.611	0.236106	0.65934	0.180891	111.8	173.5	307.6	0.36	445.2	0.39	-
chrom	in_vivo_ctrl_zn_wt	input	KZA74_07960	-	79	0.018	0.604411	1	0	204.3	206.9	526.2	0.39	563.8	0.37	-
chrom	in_vivo_ctrl_zn_wt	input	KZA74_07965	-	5	0.864	0.526167	0.981201	0.00824202	19.8	40.2	74.4	0.27	100.5	0.4	-
chrom	in_vivo_ctrl_zn_wt	input	KZA74_07970	rimO	84	1.704	0	0	#NUM!	2.6	19.8	28.5	0.09	60.3	0.33	-
chrom	in_vivo_ctrl_zn_wt	input	KZA74_07975	pyrH	51	1.944	0	0	#NUM!	0.5	16	23.9	0.02	49.6	0.32	-
chrom	in_vivo_ctrl_zn_wt	input	KZA74_07980	frr	35	1.667	4.5e-05	0.000312	3.50585	2.6	19.2	30.7	0.09	64.2	0.3	-
chrom	in_vivo_ctrl_zn_wt	input	KZA74_07985	uppS	34	1.614	4e-06	3.2e-05	4.49485	1.1	13.7	28.3	0.04	46.6	0.29	-
chrom	in_vivo_ctrl_zn_wt	input	KZA74_07990	-	61	1.645	0	0	#NUM!	3.1	20.4	27.1	0.11	50.7	0.4	-
chrom	in_vivo_ctrl_zn_wt	input	KZA74_07995	ispC	74	1.449	0	0	#NUM!	2	14.1	26.3	0.08	44.5	0.32	-
chrom	in_vivo_ctrl_zn_wt	input	KZA74_08000	rseP	87	1.75	0	0	#NUM!	6.9	34.9	36.5	0.19	102.8	0.34	-
chrom	in_vivo_ctrl_zn_wt	input	KZA74_08005	bamA	209	1.579	0	0	#NUM!	1.8	15.4	23.8	0.08	47.9	0.32	-
chrom	in_vivo_ctrl_zn_wt	input	KZA74_08010	-	37	-0.48	0.67322	1	0	43.2	29.5	141	0.31	109.3	0.27	-
chrom	in_vivo_ctrl_zn_wt	input	KZA74_08015	lpxD	65	1.452	0	0	#NUM!	2.7	16.1	25.3	0.11	51.1	0.32	-
chrom	in_vivo_ctrl_zn_wt	input	KZA74_08020	fabZ	30	1.534	0.000106	0.000702	3.15366	2.6	17.1	33.8	0.08	51.3	0.33	-
chrom	in_vivo_ctrl_zn_wt	input	KZA74_08025	lpxA	61	1.499	0	0	#NUM!	4.8	22.7	35.1	0.14	55.3	0.41	-
chrom	in_vivo_ctrl_zn_wt	input	KZA74_08030	-	74	-0.115	0.261802	0.704528	0.152102	147.7	135.9	352.5	0.42	379.6	0.36	-
chrom	in_vivo_ctrl_zn_wt	input	KZA74_08040	-	32	-0.051	0.965637	1	0	7.2	6.8	46.3	0.16	39.6	0.17	-
chrom	in_vivo_ctrl_zn_wt	input	KZA74_08045	recA	73	1.962	0	0	#NUM!	4.1	30.4	28.1	0.15	98.8	0.31	-
chrom	in_vivo_ctrl_zn_wt	input	KZA74_08050	-	22	-0.956	0.355525	0.833788	0.0789444	59.4	28.2	195.9	0.3	137.8	0.2	-
chrom	in_vivo_ctrl_zn_wt	input	KZA74_08055	-	46	-0.287	0.760126	1	0	47.2	37.8	138.5	0.34	102.2	0.37	-
chrom	in_vivo_ctrl_zn_wt	input	KZA74_08060	-	30	-0.516	0.280491	0.732945	0.134929	62.5	42.2	187.5	0.33	180.9	0.23	-
chrom	in_vivo_ctrl_zn_wt	input	KZA74_08065	-	14	0.162	0.065567	0.259253	0.586276	10.2	12.1	43	0.24	67.5	0.18	-
chrom	in_vivo_ctrl_zn_wt	input	KZA74_08070	-	22	0.02	0.166141	0.534671	0.271913	208.2	211.2	490.8	0.42	580.9	0.36	-
chrom	in_vivo_ctrl_zn_wt	input	KZA74_08075	-	30	-0.3	0.03801	0.166507	0.778568	12	8.8	41.6	0.29	53	0.17	-
chrom	in_vivo_ctrl_zn_wt	input	KZA74_08080	-	34	0.146	0.005776	0.030431	1.51668	62.5	69.6	159.3	0.39	296	0.24	-
chrom	in_vivo_ctrl_zn_wt	input	KZA74_08085	kynU	79	-0.295	0.017894	0.086455	1.06321	48.8	38.9	128.5	0.38	142.8	0.27	-
chrom	in_vivo_ctrl_zn_wt	input	KZA74_08090	-	102	-0.116	0.01477	0.072427	1.1401	183.3	168.8	428.2	0.43	514	0.33	-
chrom	in_vivo_ctrl_zn_wt	input	KZA74_08095	-	59	-0.222	0.392203	0.872646	0.0591619	26.4	21.9	73	0.36	53.8	0.41	-
chrom	in_vivo_ctrl_zn_wt	input	KZA74_08100	-	98	-0.229	0.001044	0.006128	2.21268	86.1	72.8	189	0.46	226.4	0.32	-
chrom	in_vivo_ctrl_zn_wt	input	KZA74_08105	-	117	-0.008	0.001402	0.008078	2.0927	89.8	89.3	191	0.47	245.8	0.36	-
chrom	in_vivo_ctrl_zn_wt	input	KZA74_08110	-	38	-0.368	0.214395	0.621708	0.206414	116.8	89.3	211.3	0.55	199.7	0.45	-
chrom	in_vivo_ctrl_zn_wt	input	KZA74_08115	-	118	-0.214	0.286789	0.74075	0.130328	134.3	115.1	297.2	0.45	280.1	0.41	-
chrom	in_vivo_ctrl_zn_wt	input	KZA74_08120	-	29	-0.291	0.901023	1	0	67.5	54.3	183.5	0.37	149.9	0.36	-
chrom	in_vivo_ctrl_zn_wt	input	KZA74_08125	-	149	-0.022	0.023778	0.110884	0.955131	87.9	86.5	199.5	0.44	230.2	0.38	-
chrom	in_vivo_ctrl_zn_wt	input	KZA74_08130	-	23	0.046	0.8251	1	0	98	101.3	205	0.48	222	0.46	-
chrom	in_vivo_ctrl_zn_wt	input	KZA74_08135	-	43	-0.605	0.289337	0.743861	0.128508	39.5	24.3	145.6	0.27	80.3	0.3	-
chrom	in_vivo_ctrl_zn_wt	input	KZA74_08140	-	119	-0.171	0.722188	1	0	160.1	141.7	315.7	0.51	285.7	0.5	-
chrom	in_vivo_ctrl_zn_wt	input	KZA74_08145	pfkB	56	-0.311	0.83051	1	0	236.5	189.7	559.7	0.42	461.9	0.41	-
chrom	in_vivo_ctrl_zn_wt	input	KZA74_08150	ptsP	167	-0.376	0.268532	0.713585	0.146554	183.2	140	428.9	0.43	357	0.39	-
chrom	in_vivo_ctrl_zn_wt	input	KZA74_08155	-	68	-0.187	0.684824	1	0	135.5	118.4	333.2	0.41	309.7	0.38	-
chrom	in_vivo_ctrl_zn_wt	input	KZA74_08160	-	43	-0.473	0.476031	0.946822	0.0237317	138.7	98.5	372.7	0.37	313.8	0.31	-
chrom	in_vivo_ctrl_zn_wt	input	KZA74_08165	-	15	-0.442	0.879469	1	0	241.1	176.1	471.7	0.51	330.3	0.53	-
chrom	in_vivo_ctrl_zn_wt	input	KZA74_08170	-	22	-0.609	0.810793	1	0	713.7	466.1	1624.3	0.44	1139.4	0.41	-
chrom	in_vivo_ctrl_zn_wt	input	KZA74_08175	brnQ	103	0.01	0.052855	0.217561	0.662419	145.3	146.3	348	0.42	424.5	0.34	-
chrom	in_vivo_ctrl_zn_wt	input	KZA74_08180	map	71	-0.529	0.530925	0.981967	0.00790311	139.4	95.1	353.5	0.39	241.1	0.39	-
chrom	in_vivo_ctrl_zn_wt	input	KZA74_08185	-	65	-0.233	0.895872	1	0	147.6	124.8	302.9	0.49	245.9	0.51	-
chrom	in_vivo_ctrl_zn_wt	input	KZA74_08190	-	25	-0.621	0.448116	0.92495	0.0338817	32.4	19.3	101.1	0.32	80.4	0.24	-
chrom	in_vivo_ctrl_zn_wt	input	KZA74_08195	grxD	18	0.302	0.046698	0.196468	0.706708	7.3	10.2	30.4	0.24	40.8	0.25	-
chrom	in_vivo_ctrl_zn_wt	input	KZA74_08200	-	83	-0.646	0.44914	0.92648	0.033164	259.2	163.9	626.6	0.41	412.1	0.4	-
chrom	in_vivo_ctrl_zn_wt	input	KZA74_08205	-	29	-1.066	0.142473	0.477241	0.321262	258.3	120.8	522.5	0.49	333.5	0.36	-
chrom	in_vivo_ctrl_zn_wt	input	KZA74_08210	-	24	-0.071	0.80061	1	0	62.8	59.6	173.9	0.36	178.7	0.33	-
chrom	in_vivo_ctrl_zn_wt	input	KZA74_08215	-	13	-0.387	0.784306	1	0	812.3	620.1	2436.8	0.33	2303.3	0.27	-
chrom	in_vivo_ctrl_zn_wt	input	KZA74_08220	-	29	-0.638	0.760941	1	0	261.2	166.1	688.7	0.38	438	0.38	-
chrom	in_vivo_ctrl_zn_wt	input	KZA74_08225	-	25	-0.185	0.76665	1	0	102.4	89.5	256	0.4	248.5	0.36	-
chrom	in_vivo_ctrl_zn_wt	input	KZA74_08230	ftsY	63	1.434	0	0	#NUM!	1.5	12.6	20.5	0.07	45.4	0.28	-
chrom	in_vivo_ctrl_zn_wt	input	KZA74_08235	-	31	-0.294	0.744021	1	0	35.4	27.9	84.3	0.42	72.1	0.39	-
chrom	in_vivo_ctrl_zn_wt	input	KZA74_08240	-	43	-0.178	0.183205	0.567841	0.245773	21.3	18.2	56	0.38	60.3	0.3	-
chrom	in_vivo_ctrl_zn_wt	input	KZA74_08245	-	46	-0.233	0.784019	1	0	32.4	26.9	81.4	0.4	70.6	0.38	-
chrom	in_vivo_ctrl_zn_wt	input	KZA74_08250	-	14	-0.506	0.228647	0.648517	0.188079	35.5	23.5	87.7	0.4	50.7	0.46	-
chrom	in_vivo_ctrl_zn_wt	input	KZA74_08255	cydX	5	0.598	0.041763	0.18011	0.744462	13.3	22.7	33.3	0.4	75.8	0.3	-
chrom	in_vivo_ctrl_zn_wt	input	KZA74_08260	cydB	78	0.083	0.761988	1	0	37.4	39.9	113.6	0.33	119.7	0.33	-
chrom	in_vivo_ctrl_zn_wt	input	KZA74_08265	-	110	0.041	0.004922	0.026082	1.58366	50.8	52.4	134.2	0.38	180.3	0.29	-
chrom	in_vivo_ctrl_zn_wt	input	KZA74_08270	-	15	-0.114	0.935514	1	0	6.4	5.5	41	0.16	33	0.17	-
chrom	in_vivo_ctrl_zn_wt	input	KZA74_08275	-	43	-0.295	0.218813	0.63011	0.200584	177.6	143.9	416.6	0.43	441.9	0.33	-
chrom	in_vivo_ctrl_zn_wt	input	KZA74_08280	-	22	-0.032	0.029544	0.134982	0.869724	125.4	122.6	236.5	0.53	385.3	0.32	-
chrom	in_vivo_ctrl_zn_wt	input	KZA74_08285	-	60	-0.12	0.963404	1	0	204.1	187.4	437.4	0.47	374.7	0.5	-
chrom	in_vivo_ctrl_zn_wt	input	KZA74_08290	-	144	-0.077	0.100279	0.366069	0.436437	133	125.8	307.2	0.43	329.4	0.38	-
chrom	in_vivo_ctrl_zn_wt	input	KZA74_08295	-	176	0.299	0.299913	0.757192	0.120794	114.1	141.4	284.1	0.4	338.7	0.42	-
chrom	in_vivo_ctrl_zn_wt	input	KZA74_08300	-	69	-0.368	0.181764	0.564829	0.248083	139.3	106.9	288.4	0.48	263.3	0.41	-
chrom	in_vivo_ctrl_zn_wt	input	KZA74_08305	-	106	-0.256	0.503973	0.968834	0.0137506	65.3	53.9	140.4	0.47	122.9	0.44	-
chrom	in_vivo_ctrl_zn_wt	input	KZA74_08310	-	43	-0.751	0.402523	0.883484	0.0538013	94.4	54.1	283.2	0.33	193.8	0.28	-
chrom	in_vivo_ctrl_zn_wt	input	KZA74_08315	ilvA	90	0.211	0.144371	0.481327	0.31756	121.1	140.9	294.6	0.41	384.4	0.37	-
chrom	in_vivo_ctrl_zn_wt	input	KZA74_08320	rpiA	41	1.208	0.000369	0.002293	2.6396	3.3	14.2	31.2	0.11	61.1	0.23	-
chrom	in_vivo_ctrl_zn_wt	input	KZA74_08325	-	41	-0.259	0.902304	1	0	84.1	69.5	191.6	0.44	154	0.45	-
chrom	in_vivo_ctrl_zn_wt	input	KZA74_08330	-	127	-0.097	0.873115	1	0	114.5	106.7	239.6	0.48	222.2	0.48	-
chrom	in_vivo_ctrl_zn_wt	input	KZA74_08335	argC	64	1.088	1.1e-05	8.1e-05	4.09151	27.3	63.6	68.9	0.4	148	0.43	-
chrom	in_vivo_ctrl_zn_wt	input	KZA74_08340	-	45	-0.324	0.779146	1	0	97.5	76.9	274.2	0.36	197.6	0.39	-
chrom	in_vivo_ctrl_zn_wt	input	KZA74_08345	clpS	26	0.232	0.235947	0.65934	0.180891	45.2	53.9	100.7	0.45	140.2	0.38	-
chrom	in_vivo_ctrl_zn_wt	input	KZA74_08350	clpA	122	0.743	0.00932	0.047779	1.32076	119.6	203.5	319.5	0.37	577.3	0.35	-
chrom	in_vivo_ctrl_zn_wt	input	KZA74_08355	-	31	-0.262	0.829098	1	0	25.4	20.3	71.5	0.35	60	0.34	-
chrom	in_vivo_ctrl_zn_wt	input	KZA74_08360	-	61	-0.213	0.306479	0.766785	0.115326	47.1	40	111.9	0.42	110.8	0.36	-
chrom	in_vivo_ctrl_zn_wt	input	KZA74_08365	-	61	-0.182	0.618635	1	0	36.2	31.4	94.7	0.38	89	0.35	-
chrom	in_vivo_ctrl_zn_wt	input	KZA74_08370	-	34	-0.048	0.998635	1	0	159.8	154.3	465.7	0.34	419.8	0.37	-
chrom	in_vivo_ctrl_zn_wt	input	KZA74_08375	-	123	0.018	0.736516	1	0	45.2	45.8	132.4	0.34	116.2	0.39	-
chrom	in_vivo_ctrl_zn_wt	input	KZA74_08380	-	26	-0.513	0.512033	0.975273	0.0108738	93.2	63.8	269.3	0.35	237	0.27	-
chrom	in_vivo_ctrl_zn_wt	input	KZA74_08385	-	35	0.186	0.527431	0.981391	0.00815793	115.2	131.7	274.9	0.42	341.4	0.39	-
chrom	in_vivo_ctrl_zn_wt	input	KZA74_08390	-	76	-0.109	0.955442	1	0	135.1	124.9	320.8	0.42	275.2	0.45	-
chrom	in_vivo_ctrl_zn_wt	input	KZA74_08395	-	60	-0.389	0.543057	0.991433	0.00373663	115.9	87.4	234.4	0.49	190.6	0.46	-
chrom	in_vivo_ctrl_zn_wt	input	KZA74_08400	-	14	-0.004	0.991017	1	0	41.6	41.5	145.7	0.29	129.1	0.32	-
chrom	in_vivo_ctrl_zn_wt	input	KZA74_08405	-	109	1.799	0	0	#NUM!	1	15.8	24.4	0.04	52.1	0.3	-
chrom	in_vivo_ctrl_zn_wt	input	KZA74_08410	kdsA	49	1.784	0	0	#NUM!	0.9	15.3	21.7	0.04	42.7	0.36	-
chrom	in_vivo_ctrl_zn_wt	input	KZA74_08415	eno	70	1.619	0	0	#NUM!	2.4	17.8	28.1	0.09	46.9	0.38	-
chrom	in_vivo_ctrl_zn_wt	input	KZA74_08420	-	46	-0.024	0.948564	1	0	171.7	168.7	564.1	0.3	554.4	0.3	-
chrom	in_vivo_ctrl_zn_wt	input	KZA74_08425	ftsB	29	1.53	1.4e-05	9.9e-05	4.00436	2.9	17.7	27.6	0.1	46.6	0.38	-
chrom	in_vivo_ctrl_zn_wt	input	KZA74_08430	ispD	49	1.448	0	0	#NUM!	1	11.5	21.8	0.05	43.3	0.27	-
chrom	in_vivo_ctrl_zn_wt	input	KZA74_08435	-	29	-0.333	1	1	0	4.1	2.2	39.5	0.1	64.3	0.03	low saturation (<15%) across all conditions (pan-growth-defect) - not analyzed
chrom	in_vivo_ctrl_zn_wt	input	KZA74_08440	-	27	-0.575	1	1	0	7	3.1	47.3	0.15	33	0.09	low saturation (<15%) across all conditions (pan-growth-defect) - not analyzed
chrom	in_vivo_ctrl_zn_wt	input	KZA74_08445	pcaF	49	0.038	1	1	0	5.5	5.8	40.6	0.14	47.4	0.12	low saturation (<15%) across all conditions (pan-growth-defect) - not analyzed
chrom	in_vivo_ctrl_zn_wt	input	KZA74_08450	-	65	0.233	0.387956	0.871395	0.0597849	98.5	116.7	259.6	0.38	329.8	0.35	-
chrom	in_vivo_ctrl_zn_wt	input	KZA74_08455	pcaD	40	-0.162	0.955444	1	0	106.7	94.8	345.9	0.31	280.9	0.34	-
chrom	in_vivo_ctrl_zn_wt	input	KZA74_08460	-	72	0.302	0.432071	0.910573	0.0406852	32.1	40.8	95.1	0.34	106.8	0.38	-
chrom	in_vivo_ctrl_zn_wt	input	KZA74_08465	pcaC	23	-0.217	0.960106	1	0	59.2	50.2	140.8	0.42	115.5	0.43	-
chrom	in_vivo_ctrl_zn_wt	input	KZA74_08470	pcaH	42	0.091	0.62207	1	0	89.7	95.8	240.4	0.37	277.6	0.35	-
chrom	in_vivo_ctrl_zn_wt	input	KZA74_08475	pcaG	32	-0.025	0.655858	1	0	160.8	158	482.3	0.33	374.4	0.42	-
chrom	in_vivo_ctrl_zn_wt	input	KZA74_08480	aroD	40	-0.334	0.65152	1	0	18.7	13.8	67.9	0.28	58	0.24	-
chrom	in_vivo_ctrl_zn_wt	input	KZA74_08485	-	92	0.068	0.819547	1	0	62.3	65.5	143.2	0.43	133.9	0.49	-
chrom	in_vivo_ctrl_zn_wt	input	KZA74_08490	-	81	0.226	0.440691	0.916901	0.0376776	74.5	88	152.2	0.49	176	0.5	-
chrom	in_vivo_ctrl_zn_wt	input	KZA74_08495	-	144	-0.065	0.827134	1	0	89.2	85	197.5	0.45	186.9	0.45	-
chrom	in_vivo_ctrl_zn_wt	input	KZA74_08500	-	36	-0.081	0.96631	1	0	314.4	297	693.1	0.45	648	0.46	-
chrom	in_vivo_ctrl_zn_wt	input	KZA74_08505	-	32	-0.434	0.43909	0.914623	0.0387579	325.7	239.8	548.5	0.59	465	0.52	-
chrom	in_vivo_ctrl_zn_wt	input	KZA74_08510	-	35	-0.175	0.033486	0.149223	0.826164	22.2	19.1	54.2	0.41	66.8	0.29	-
chrom	in_vivo_ctrl_zn_wt	input	KZA74_08515	-	62	0.229	0.142486	0.477241	0.321262	201.9	237.5	441.8	0.46	601.1	0.4	-
chrom	in_vivo_ctrl_zn_wt	input	KZA74_08520	pcaU	58	0.043	0.94714	1	0	76.2	78.7	181.6	0.42	178.9	0.44	-
chrom	in_vivo_ctrl_zn_wt	input	KZA74_08525	-	63	-0.324	0.904197	1	0	230.9	183.5	525.9	0.44	412.9	0.44	-
chrom	in_vivo_ctrl_zn_wt	input	KZA74_08530	-	74	0.099	0.026599	0.122455	0.912023	66.9	72	168.8	0.4	231.7	0.31	-
chrom	in_vivo_ctrl_zn_wt	input	KZA74_08535	-	63	-0.505	0.515421	0.976131	0.0104919	103.4	71.4	257.2	0.4	183.6	0.39	-
chrom	in_vivo_ctrl_zn_wt	input	KZA74_08540	-	28	-0.355	0.61166	1	0	255.1	198.4	579.2	0.44	529.1	0.38	-
chrom	in_vivo_ctrl_zn_wt	input	KZA74_08545	-	46	-0.844	0.024532	0.113959	0.943251	44	22.3	96.4	0.46	70.8	0.32	-
chrom	in_vivo_ctrl_zn_wt	input	KZA74_08550	-	81	0.25	0.65433	1	0	28.3	34.6	107.4	0.26	114.3	0.3	-
chrom	in_vivo_ctrl_zn_wt	input	KZA74_08555	-	86	-0.076	0.953249	1	0	30.6	28.8	72.4	0.42	63.4	0.45	-
chrom	in_vivo_ctrl_zn_wt	input	KZA74_08560	-	33	-0.302	0.857496	1	0	101.3	81.2	385.6	0.26	334.9	0.24	-
chrom	in_vivo_ctrl_zn_wt	input	KZA74_08565	-	58	0.075	0.212747	0.620054	0.20757	78.3	82.8	206.5	0.38	259.4	0.32	-
chrom	in_vivo_ctrl_zn_wt	input	KZA74_08570	-	54	-0.253	0.58167	1	0	49.4	40.7	129.1	0.38	118.7	0.34	-
chrom	in_vivo_ctrl_zn_wt	input	KZA74_08575	-	14	-0.343	0.47028	0.943316	0.0253428	318.8	250.3	743.8	0.43	438.1	0.57	-
chrom	in_vivo_ctrl_zn_wt	input	KZA74_08580	-	26	-0.018	0.870362	1	0	188.6	186.2	408.7	0.46	421	0.44	-
chrom	in_vivo_ctrl_zn_wt	input	KZA74_08585	-	61	-0.104	0.951021	1	0	57.9	53.5	155.8	0.37	141.9	0.38	-
chrom	in_vivo_ctrl_zn_wt	input	KZA74_08590	-	35	-0.107	0.888841	1	0	72.4	66.9	190.1	0.38	180.1	0.37	-
chrom	in_vivo_ctrl_zn_wt	input	KZA74_08595	-	33	0	0.927354	1	0	19.1	19.1	63.1	0.3	54.9	0.35	-
chrom	in_vivo_ctrl_zn_wt	input	KZA74_08600	-	38	0.098	0.935978	1	0	82.3	88.5	184	0.45	181.7	0.49	-
chrom	in_vivo_ctrl_zn_wt	input	KZA74_08605	-	53	0.109	0.490924	0.960923	0.0173114	75	81.3	198.8	0.38	232.9	0.35	-
chrom	in_vivo_ctrl_zn_wt	input	KZA74_08610	feaR	60	0.243	0.433605	0.910573	0.0406852	11.6	14.7	61.6	0.19	76.7	0.19	-
chrom	in_vivo_ctrl_zn_wt	input	KZA74_08615	tynA	157	-0.346	0.179427	0.559947	0.251853	180.2	140.7	392.9	0.46	339.9	0.41	-
chrom	in_vivo_ctrl_zn_wt	input	KZA74_08620	-	90	-0.529	0.191038	0.582112	0.234993	85.6	57.8	199.3	0.43	155.3	0.37	-
chrom	in_vivo_ctrl_zn_wt	input	KZA74_08625	-	88	-0.007	0.814594	1	0	103.6	103	281.9	0.37	283.3	0.36	-
chrom	in_vivo_ctrl_zn_wt	input	KZA74_08630	-	166	-0.22	0.140542	0.473363	0.324806	109.1	93	233.2	0.47	172.4	0.54	-
chrom	in_vivo_ctrl_zn_wt	input	KZA74_08635	pcaD	40	-0.659	0.197015	0.591373	0.228139	45.9	27.3	104	0.44	66.1	0.41	-
chrom	in_vivo_ctrl_zn_wt	input	KZA74_08640	pcaF	52	0.146	0.390101	0.872546	0.0592117	62.9	70.1	338.4	0.19	486.3	0.14	-
chrom	in_vivo_ctrl_zn_wt	input	KZA74_08645	-	24	0.081	1	1	0	4.3	4.8	38.6	0.11	58	0.08	low saturation (<15%) across all conditions (pan-growth-defect) - not analyzed
chrom	in_vivo_ctrl_zn_wt	input	KZA74_08650	-	30	0.172	1	1	0	4.4	5.6	30.4	0.14	47.9	0.12	low saturation (<15%) across all conditions (pan-growth-defect) - not analyzed
chrom	in_vivo_ctrl_zn_wt	input	KZA74_08655	catA	54	-0.427	0.722849	1	0	338.7	250.6	661	0.51	510.6	0.49	-
chrom	in_vivo_ctrl_zn_wt	input	KZA74_08660	catC	17	-0.124	0.985115	1	0	34.7	31.5	63.2	0.55	56.3	0.56	-
chrom	in_vivo_ctrl_zn_wt	input	KZA74_08665	-	66	-0.083	0.822273	1	0	53.2	50	135.1	0.39	129.3	0.39	-
chrom	in_vivo_ctrl_zn_wt	input	KZA74_08670	-	57	-0.873	0.193484	0.58418	0.233453	132.3	69.9	377	0.35	199.3	0.35	-
chrom	in_vivo_ctrl_zn_wt	input	KZA74_08675	-	61	-0.231	0.861788	1	0	142.4	120.6	274.3	0.52	233.6	0.52	-
chrom	in_vivo_ctrl_zn_wt	input	KZA74_08680	-	41	0.029	0.346654	0.8199	0.0862391	135.7	138.6	273.7	0.5	324.8	0.43	-
chrom	in_vivo_ctrl_zn_wt	input	KZA74_08685	-	96	0.058	0.921754	1	0	110.2	114.9	268.9	0.41	256.5	0.45	-
chrom	in_vivo_ctrl_zn_wt	input	KZA74_08690	abaQ	88	0.025	0.564956	1	0	113.6	115.7	256.4	0.44	271.4	0.43	-
chrom	in_vivo_ctrl_zn_wt	input	KZA74_08695	-	58	-0.261	0.844042	1	0	67.2	55.2	166.9	0.4	133.4	0.41	-
chrom	in_vivo_ctrl_zn_wt	input	KZA74_08700	-	80	0.704	0.096339	0.355636	0.448994	11.4	21.8	74.2	0.15	99.5	0.22	-
chrom	in_vivo_ctrl_zn_wt	input	KZA74_08705	-	51	0.144	0.732399	1	0	70.5	78.4	154	0.46	148	0.53	-
chrom	in_vivo_ctrl_zn_wt	input	KZA74_08710	-	39	-0.104	0.822711	1	0	32	29.4	85.1	0.38	69.6	0.42	-
chrom	in_vivo_ctrl_zn_wt	input	KZA74_08715	-	60	-0.21	0.562338	1	0	100.5	86.2	282.5	0.36	272.1	0.32	-
chrom	in_vivo_ctrl_zn_wt	input	KZA74_08720	-	55	-0.228	0.270426	0.714938	0.145732	189	160.6	358.4	0.53	353.4	0.45	-
chrom	in_vivo_ctrl_zn_wt	input	KZA74_08725	-	23	0.374	0.792421	1	0	93.6	122.8	248.3	0.38	313.7	0.39	-
chrom	in_vivo_ctrl_zn_wt	input	KZA74_08730	-	51	0.353	0.541596	0.99005	0.00434287	42.1	55.2	119.3	0.35	144.3	0.38	-
chrom	in_vivo_ctrl_zn_wt	input	KZA74_08735	-	29	-0.196	0.983241	1	0	222.4	193.6	552.9	0.4	467.7	0.41	-
chrom	in_vivo_ctrl_zn_wt	input	KZA74_08740	-	36	-0.367	0.435036	0.911431	0.0402762	186.5	143.5	402.9	0.46	369	0.39	-
chrom	in_vivo_ctrl_zn_wt	input	KZA74_08745	-	64	-0.815	0.01181	0.059033	1.22891	90.2	49.2	258.6	0.35	112.3	0.44	-
chrom	in_vivo_ctrl_zn_wt	input	KZA74_08750	-	23	-0.549	0.392548	0.872646	0.0591619	68	44.9	151.4	0.45	129.2	0.35	-
chrom	in_vivo_ctrl_zn_wt	input	KZA74_08755	-	49	-0.663	0	0	#NUM!	127.5	78.6	312.3	0.41	183.5	0.43	-
chrom	in_vivo_ctrl_zn_wt	input	KZA74_08760	-	39	0.315	0.170928	0.543779	0.264578	17.5	23	57	0.31	71.9	0.32	-
chrom	in_vivo_ctrl_zn_wt	input	KZA74_08765	-	65	-0.15	0.29764	0.754592	0.122288	57.2	51.1	157.2	0.36	166.1	0.31	-
chrom	in_vivo_ctrl_zn_wt	input	KZA74_08770	-	47	0.203	0.286848	0.74075	0.130328	75.9	88.2	144.7	0.52	176.3	0.5	-
chrom	in_vivo_ctrl_zn_wt	input	KZA74_08775	-	26	0.118	0.909911	1	0	56.1	61.3	132.6	0.42	138.6	0.44	-
chrom	in_vivo_ctrl_zn_wt	input	KZA74_08780	-	45	0.11	0.881442	1	0	124.8	135	330.2	0.38	311.6	0.43	-
chrom	in_vivo_ctrl_zn_wt	input	KZA74_08785	-	18	-0.236	0.939109	1	0	81.6	68.6	183.7	0.44	145.2	0.47	-
chrom	in_vivo_ctrl_zn_wt	input	KZA74_08790	-	90	-0.369	0.386173	0.870356	0.0603031	103	78.6	220.7	0.47	183.7	0.43	-
chrom	in_vivo_ctrl_zn_wt	input	KZA74_08795	-	77	0.133	0.689875	1	0	86.5	95.3	188.5	0.46	201.1	0.47	-
chrom	in_vivo_ctrl_zn_wt	input	KZA74_08800	-	107	-0.039	0.916923	1	0	40.4	39.2	154.5	0.26	147.2	0.27	-
chrom	in_vivo_ctrl_zn_wt	input	KZA74_08805	-	68	-0.476	0.062225	0.248763	0.604214	195.4	139.1	419.5	0.47	386.1	0.36	-
chrom	in_vivo_ctrl_zn_wt	input	KZA74_08810	-	46	0.096	0.645292	1	0	66.4	71.4	241.3	0.28	285.5	0.25	-
chrom	in_vivo_ctrl_zn_wt	input	KZA74_08815	-	42	-0.558	0.0118	0.059033	1.22891	5.7	2.3	32.9	0.17	38.5	0.06	-
chrom	in_vivo_ctrl_zn_wt	input	KZA74_08820	-	45	-0.347	0.069159	0.269622	0.569245	15.6	11.2	43.9	0.36	45.9	0.24	-
chrom	in_vivo_ctrl_zn_wt	input	KZA74_08825	-	42	-0.203	0.31818	0.783441	0.105994	136.1	117.6	364.8	0.37	395	0.3	-
chrom	in_vivo_ctrl_zn_wt	input	KZA74_08830	-	36	-0.549	0.593392	1	0	110	73.6	289.7	0.38	220.8	0.33	-
chrom	in_vivo_ctrl_zn_wt	input	KZA74_08835	-	43	-0.084	0.90801	1	0	137.5	129.5	521.9	0.26	506.1	0.26	-
chrom	in_vivo_ctrl_zn_wt	input	KZA74_08840	-	68	-0.497	0.490067	0.960923	0.0173114	57.9	39.6	190.6	0.3	145.5	0.27	-
chrom	in_vivo_ctrl_zn_wt	input	KZA74_08845	-	14	0.358	0.514474	0.976131	0.0104919	171.5	221.2	400.2	0.43	619.4	0.36	-
chrom	in_vivo_ctrl_zn_wt	input	KZA74_08850	-	23	0.098	0.04598	0.194103	0.711968	11.1	12.3	36.6	0.3	51.3	0.24	-
chrom	in_vivo_ctrl_zn_wt	input	KZA74_08855	-	58	-0.789	0.229152	0.648517	0.188079	359.3	205.8	735.4	0.49	497.3	0.41	-
chrom	in_vivo_ctrl_zn_wt	input	KZA74_08860	-	95	-0.182	0.014792	0.072438	1.14003	68.9	60.2	152.3	0.45	170.6	0.35	-
chrom	in_vivo_ctrl_zn_wt	input	KZA74_08865	-	49	-0.061	0.994606	1	0	64.1	61.2	200.4	0.32	285.6	0.21	-
chrom	in_vivo_ctrl_zn_wt	input	KZA74_08870	-	84	0.247	0.523221	0.97914	0.00915521	41	49.6	117.5	0.35	119.1	0.42	-
chrom	in_vivo_ctrl_zn_wt	input	KZA74_08875	-	46	-0.412	0.58712	1	0	188.7	140.6	578.7	0.33	369.6	0.38	-
chrom	in_vivo_ctrl_zn_wt	input	KZA74_08880	-	58	-0.043	0.513154	0.976073	0.0105177	183.1	177.6	419.3	0.44	447.9	0.4	-
chrom	in_vivo_ctrl_zn_wt	input	KZA74_08885	-	84	-0.221	0.02054	0.098061	1.0085	165.6	141.4	326.1	0.51	354.5	0.4	-
chrom	in_vivo_ctrl_zn_wt	input	KZA74_08890	-	56	-0.004	0.802855	1	0	131.9	131.5	316.5	0.42	327.2	0.4	-
chrom	in_vivo_ctrl_zn_wt	input	KZA74_08895	-	29	0.031	0.9907	1	0	158	161.6	509	0.31	493.2	0.33	-
chrom	in_vivo_ctrl_zn_wt	input	KZA74_08900	-	36	-0.266	0.784252	1	0	38.8	31.4	85.4	0.45	72.9	0.43	-
chrom	in_vivo_ctrl_zn_wt	input	KZA74_08905	-	66	-0.058	0.784773	1	0	95.9	91.9	223.3	0.43	220.5	0.42	-
chrom	in_vivo_ctrl_zn_wt	input	KZA74_08910	-	110	0.016	0.952386	1	0	175.8	177.8	386.7	0.45	376.1	0.47	-
chrom	in_vivo_ctrl_zn_wt	input	KZA74_08915	-	33	0.105	0.955267	1	0	141.8	152.9	401	0.35	388.1	0.39	-
chrom	in_vivo_ctrl_zn_wt	input	KZA74_08920	-	70	0.393	1	1	0	5.7	9	45.8	0.12	97.1	0.09	low saturation (<15%) across all conditions (pan-growth-defect) - not analyzed
chrom	in_vivo_ctrl_zn_wt	input	KZA74_08925	-	83	0.269	0.030069	0.136689	0.864266	87.5	106.5	181.6	0.48	256.2	0.42	-
chrom	in_vivo_ctrl_zn_wt	input	KZA74_08930	-	71	0.285	0.758914	1	0	90.4	111.2	271.1	0.33	315.7	0.35	-
chrom	in_vivo_ctrl_zn_wt	input	KZA74_08935	-	49	-0.327	0.747206	1	0	61	47.6	157.2	0.39	119.6	0.4	-
chrom	in_vivo_ctrl_zn_wt	input	KZA74_08940	-	54	-0.361	0.304254	0.765228	0.116209	39.9	29.9	161.5	0.25	161.7	0.19	-
chrom	in_vivo_ctrl_zn_wt	input	KZA74_08945	-	99	0.144	0.735303	1	0	48.3	53.9	119.6	0.4	119.9	0.45	-
chrom	in_vivo_ctrl_zn_wt	input	KZA74_08950	-	41	-0.365	0.703739	1	0	97.3	74.4	199.5	0.49	160.6	0.46	-
chrom	in_vivo_ctrl_zn_wt	input	KZA74_08955	-	54	0.018	0.360783	0.837963	0.0767752	246.9	250.1	482	0.51	551.2	0.45	-
chrom	in_vivo_ctrl_zn_wt	input	KZA74_08960	-	71	-0.479	0.321036	0.786787	0.104143	64.4	44.8	152.5	0.42	120.1	0.37	-
chrom	in_vivo_ctrl_zn_wt	input	KZA74_08965	-	64	-0.26	0.821166	1	0	130.6	108.3	266.8	0.49	223.5	0.48	-
chrom	in_vivo_ctrl_zn_wt	input	KZA74_08970	-	61	-0.125	0.819565	1	0	200.9	183.8	413	0.49	386.7	0.48	-
chrom	in_vivo_ctrl_zn_wt	input	KZA74_08975	-	44	0.121	0.000708	0.004231	2.37356	8.6	9.8	34.5	0.25	53.9	0.18	-
chrom	in_vivo_ctrl_zn_wt	input	KZA74_08980	-	35	-0.074	0.580802	1	0	75.5	71.4	214.2	0.35	161.3	0.44	-
chrom	in_vivo_ctrl_zn_wt	input	KZA74_08985	-	58	0.063	0.705949	1	0	108	113	221	0.49	234.1	0.48	-
chrom	in_vivo_ctrl_zn_wt	input	KZA74_08990	-	52	0.38	0.678657	1	0	184.4	241.5	471.7	0.39	612.6	0.39	-
chrom	in_vivo_ctrl_zn_wt	input	KZA74_08995	-	47	0.074	0.969855	1	0	137.6	145.1	334.4	0.41	332.6	0.44	-
chrom	in_vivo_ctrl_zn_wt	input	KZA74_09000	-	97	-0.409	0.480389	0.952014	0.0213567	180	134.4	447.8	0.4	362.1	0.37	-
chrom	in_vivo_ctrl_zn_wt	input	KZA74_09005	-	55	1.378	0.003121	0.017192	1.76467	27.2	78.7	106.9	0.25	346.1	0.23	-
chrom	in_vivo_ctrl_zn_wt	input	KZA74_09010	-	85	-0.146	0.826655	1	0	67.8	60.8	196.5	0.35	159.1	0.38	-
chrom	in_vivo_ctrl_zn_wt	input	KZA74_09015	-	38	-1.101	0.082013	0.312654	0.504936	100.9	44.4	213	0.47	120.4	0.37	-
chrom	in_vivo_ctrl_zn_wt	input	KZA74_09020	-	26	-0.027	0.866954	1	0	169	165.8	488.1	0.35	507	0.33	-
chrom	in_vivo_ctrl_zn_wt	input	KZA74_09025	-	33	-0.232	0.900203	1	0	16.4	13.2	73.6	0.22	62.1	0.21	-
chrom	in_vivo_ctrl_zn_wt	input	KZA74_09030	-	48	-0.461	0.085772	0.324249	0.489121	123.6	88.4	225.2	0.55	206.9	0.43	-
chrom	in_vivo_ctrl_zn_wt	input	KZA74_09035	iaaH	87	0.083	0.329539	0.798225	0.0978747	92.3	98.1	219.1	0.42	251.1	0.39	-
chrom	in_vivo_ctrl_zn_wt	input	KZA74_09040	-	65	0.025	0.751908	1	0	50.7	51.7	167.7	0.3	176.9	0.29	-
chrom	in_vivo_ctrl_zn_wt	input	KZA74_09045	-	75	-0.007	0.788373	1	0	70.8	70.5	162.6	0.44	162.6	0.43	-
chrom	in_vivo_ctrl_zn_wt	input	KZA74_09050	-	49	-0.637	0.42431	0.902682	0.0444652	215.6	136.9	495.2	0.44	353	0.39	-
chrom	in_vivo_ctrl_zn_wt	input	KZA74_09055	-	82	-0.103	0.494055	0.963304	0.0162366	95.9	88.9	287.6	0.33	220.9	0.4	-
chrom	in_vivo_ctrl_zn_wt	input	KZA74_09060	-	82	-0.415	0.325756	0.79225	0.101138	219.9	163.7	432.7	0.51	358	0.46	-
chrom	in_vivo_ctrl_zn_wt	input	KZA74_09065	-	84	-0.088	0.993801	1	0	163.9	154	308.3	0.53	275.2	0.56	-
chrom	in_vivo_ctrl_zn_wt	input	KZA74_09070	-	47	-0.295	0.816097	1	0	136.4	110.2	392.4	0.35	334.1	0.33	-
chrom	in_vivo_ctrl_zn_wt	input	KZA74_09075	-	40	-0.488	0.596514	1	0	269.8	190.9	483.1	0.56	363.6	0.53	-
chrom	in_vivo_ctrl_zn_wt	input	KZA74_09080	-	29	-0.448	0.189092	0.579626	0.236852	243	176.7	587.2	0.41	320.3	0.55	-
chrom	in_vivo_ctrl_zn_wt	input	KZA74_09085	-	93	-0.281	0.057349	0.232992	0.632659	92.8	75.5	251.4	0.37	265	0.28	-
chrom	in_vivo_ctrl_zn_wt	input	KZA74_09090	-	26	1.247	0.000255	0.001606	2.79425	6	21.1	29.1	0.21	54.7	0.38	-
chrom	in_vivo_ctrl_zn_wt	input	KZA74_09095	-	40	-0.258	0.807873	1	0	34.6	28.1	94.3	0.37	80.3	0.35	-
chrom	in_vivo_ctrl_zn_wt	input	KZA74_09100	-	47	-0.657	0.624646	1	0	301.9	189.6	788.3	0.38	524.3	0.36	-
chrom	in_vivo_ctrl_zn_wt	input	KZA74_09105	-	73	1.247	0	0	#NUM!	2.1	11.9	35.5	0.06	43.3	0.27	-
chrom	in_vivo_ctrl_zn_wt	input	KZA74_09110	-	62	-0.416	1	1	0	40.6	29.2	343.3	0.12	278.4	0.1	low saturation (<15%) across all conditions (pan-growth-defect) - not analyzed
chrom	in_vivo_ctrl_zn_wt	input	KZA74_09115	-	35	-0.013	0.88921	1	0	46.3	45.9	95.4	0.49	94.5	0.49	-
chrom	in_vivo_ctrl_zn_wt	input	KZA74_09120	-	46	0.251	0.180238	0.561052	0.250997	90	108.1	200.4	0.45	276.2	0.39	-
chrom	in_vivo_ctrl_zn_wt	input	KZA74_09125	-	49	-0.442	0.150323	0.49388	0.306379	292.3	213.8	596.8	0.49	551.5	0.39	-
chrom	in_vivo_ctrl_zn_wt	input	KZA74_09130	-	53	-0.498	0.135573	0.46179	0.335555	150.7	105.2	303.2	0.5	265.6	0.4	-
chrom	in_vivo_ctrl_zn_wt	input	KZA74_09135	-	18	-0.342	0.264072	0.707454	0.150302	418.7	329.4	942.1	0.44	539	0.61	-
chrom	in_vivo_ctrl_zn_wt	input	KZA74_09140	-	62	-0.806	0.196024	0.589377	0.229607	225.3	126.8	403	0.56	241.8	0.52	-
chrom	in_vivo_ctrl_zn_wt	input	KZA74_09145	-	45	0.279	0.095255	0.35344	0.451684	17.9	22.8	48.4	0.37	57.1	0.4	-
chrom	in_vivo_ctrl_zn_wt	input	KZA74_09150	-	48	-0.303	0.795232	1	0	116.4	93.4	270.3	0.43	224.1	0.42	-
chrom	in_vivo_ctrl_zn_wt	input	KZA74_09155	-	73	-0.406	0.328765	0.797232	0.0984153	121.9	90.8	278.1	0.44	236.7	0.38	-
chrom	in_vivo_ctrl_zn_wt	input	KZA74_09160	adeT1	65	0.004	0.414624	0.895131	0.0481134	146.7	147.2	332.7	0.44	367.9	0.4	-
chrom	in_vivo_ctrl_zn_wt	input	KZA74_09165	-	36	-0.109	0.864309	1	0	127	117.4	254.1	0.5	241.5	0.49	-
chrom	in_vivo_ctrl_zn_wt	input	KZA74_09170	adeS	82	-0.465	0.570955	1	0	115.6	82.4	302.6	0.38	211.1	0.39	-
chrom	in_vivo_ctrl_zn_wt	input	KZA74_09175	adeR	57	-0.473	0.173245	0.549218	0.260255	45.5	31.4	127.6	0.36	115.5	0.27	-
chrom	in_vivo_ctrl_zn_wt	input	KZA74_09180	adeA	74	-0.203	0.234187	0.656862	0.182526	103.4	89.2	214.6	0.48	212.9	0.42	-
chrom	in_vivo_ctrl_zn_wt	input	KZA74_09185	adeB	197	-0.153	0.077666	0.297651	0.526293	103.3	92.3	240.3	0.43	240.9	0.38	-
chrom	in_vivo_ctrl_zn_wt	input	KZA74_09190	-	168	-0.563	0.001331	0.007697	2.11368	121.6	80.7	304.8	0.4	271.2	0.3	-
chrom	in_vivo_ctrl_zn_wt	input	KZA74_09195	-	13	0	1	1	0	0	0	0	0	0	0	pan-essential (no counts in all conditions) - not analyzed
chrom	in_vivo_ctrl_zn_wt	input	KZA74_09200	-	106	0	1	1	0	0	0	0	0	0	0	pan-essential (no counts in all conditions) - not analyzed
chrom	in_vivo_ctrl_zn_wt	input	KZA74_09205	-	28	0	1	1	0	0	0	0	0	0	0	pan-essential (no counts in all conditions) - not analyzed
chrom	in_vivo_ctrl_zn_wt	input	KZA74_09210	-	35	0	1	1	0	0	0	0	0	0	0	pan-essential (no counts in all conditions) - not analyzed
chrom	in_vivo_ctrl_zn_wt	input	KZA74_09215	-	24	-0.488	0.412431	0.8936	0.0488568	408	289.5	1174.9	0.35	1158.1	0.25	-
chrom	in_vivo_ctrl_zn_wt	input	KZA74_09220	-	110	-0.688	0.119872	0.420481	0.376254	247.7	151.8	514.1	0.48	351.6	0.43	-
chrom	in_vivo_ctrl_zn_wt	input	KZA74_09225	-	25	-0.931	0.111351	0.396085	0.402212	2368.5	1240.2	5075.3	0.47	4133.9	0.3	-
chrom	in_vivo_ctrl_zn_wt	input	KZA74_09230	-	131	-0.391	0.145955	0.484373	0.31482	228.3	172.9	450.9	0.51	383.8	0.45	-
chrom	in_vivo_ctrl_zn_wt	input	KZA74_09235	-	14	0.593	0.206393	0.609739	0.214856	8.5	15.3	35.6	0.24	42.9	0.36	-
chrom	in_vivo_ctrl_zn_wt	input	KZA74_09240	-	13	0	1	1	0	0	0	0	0	0	0	pan-essential (no counts in all conditions) - not analyzed
chrom	in_vivo_ctrl_zn_wt	input	KZA74_09245	-	106	0	1	1	0	0	0	0	0	0	0	pan-essential (no counts in all conditions) - not analyzed
chrom	in_vivo_ctrl_zn_wt	input	KZA74_09250	-	28	0	1	1	0	0	0	0	0	0	0	pan-essential (no counts in all conditions) - not analyzed
chrom	in_vivo_ctrl_zn_wt	input	KZA74_09255	-	35	0	1	1	0	0	0	0	0	0	0	pan-essential (no counts in all conditions) - not analyzed
chrom	in_vivo_ctrl_zn_wt	input	KZA74_09260	-	27	-0.784	0.488213	0.960479	0.0175121	43.7	23.3	253.1	0.17	209.7	0.11	-
chrom	in_vivo_ctrl_zn_wt	input	KZA74_09265	-	40	-0.108	0.039369	0.171422	0.765933	34.2	31.4	73.4	0.47	89.7	0.35	-
chrom	in_vivo_ctrl_zn_wt	input	KZA74_09270	-	37	-0.481	0.881407	1	0	329.1	234.4	1014.8	0.32	693.8	0.34	-
chrom	in_vivo_ctrl_zn_wt	input	KZA74_09275	-	199	-0.244	0.018259	0.087983	1.0556	163.1	137	349.1	0.47	342.9	0.4	-
chrom	in_vivo_ctrl_zn_wt	input	KZA74_09280	-	89	-0.069	0.007391	0.038431	1.41532	73.4	69.8	142	0.52	170.1	0.41	-
chrom	in_vivo_ctrl_zn_wt	input	KZA74_09285	-	80	-0.189	0.129356	0.445017	0.351623	69.2	60.1	176.8	0.39	188.6	0.32	-
chrom	in_vivo_ctrl_zn_wt	input	KZA74_09290	-	71	-0.135	0.707583	1	0	85.7	77.7	194.3	0.44	183.8	0.42	-
chrom	in_vivo_ctrl_zn_wt	input	KZA74_09295	-	149	-0.155	0.324066	0.789733	0.10252	79.8	71.2	177.5	0.45	169.7	0.42	-
chrom	in_vivo_ctrl_zn_wt	input	KZA74_09300	-	86	-0.212	0.61734	1	0	143.8	123.5	382.5	0.38	354	0.35	-
chrom	in_vivo_ctrl_zn_wt	input	KZA74_09305	-	35	0.183	0.559206	1	0	115.9	132.2	468	0.25	616.9	0.21	-
chrom	in_vivo_ctrl_zn_wt	input	KZA74_09310	-	43	-0.262	0.402623	0.883484	0.0538013	144.7	119.8	691.5	0.21	412.3	0.29	-
chrom	in_vivo_ctrl_zn_wt	input	KZA74_09315	-	122	-0.253	0.021338	0.1012	0.994819	138.2	115.1	290.7	0.48	298.9	0.39	-
chrom	in_vivo_ctrl_zn_wt	input	KZA74_09320	-	41	-0.278	0.888316	1	0	67.6	54.9	208	0.33	173.2	0.32	-
chrom	in_vivo_ctrl_zn_wt	input	KZA74_09325	-	14	-0.465	0.13001	0.446208	0.350463	5.1	2.3	26.6	0.19	32.1	0.07	-
chrom	in_vivo_ctrl_zn_wt	input	KZA74_09330	-	56	-0.293	0.358297	0.837352	0.0770919	34.9	27.6	91.6	0.38	64.3	0.43	-
chrom	in_vivo_ctrl_zn_wt	input	KZA74_09335	pqqE	63	0.303	0.619911	1	0	108.2	134.6	262.1	0.41	282.6	0.48	-
chrom	in_vivo_ctrl_zn_wt	input	KZA74_09340	pqqD	15	-0.314	0.889995	1	0	50.8	39.9	120.3	0.42	99.7	0.4	-
chrom	in_vivo_ctrl_zn_wt	input	KZA74_09345	pqqC	40	-0.23	0.17293	0.549181	0.260284	182.6	155	359.3	0.51	387.4	0.4	-
chrom	in_vivo_ctrl_zn_wt	input	KZA74_09350	pqqB	58	-0.47	0.024144	0.112298	0.949628	209.3	149.7	466.9	0.45	482.4	0.31	-
chrom	in_vivo_ctrl_zn_wt	input	KZA74_09355	pqqA	4	-0.104	0.398424	0.880927	0.0550601	13.6	12.3	27.3	0.5	32.9	0.38	-
chrom	in_vivo_ctrl_zn_wt	input	KZA74_09360	ppk1	133	-0.104	0.153336	0.501046	0.300122	72.7	67.3	219.8	0.33	235.5	0.29	-
chrom	in_vivo_ctrl_zn_wt	input	KZA74_09365	-	112	-0.285	0.754579	1	0	139.5	113.6	337.3	0.41	276.6	0.41	-
chrom	in_vivo_ctrl_zn_wt	input	KZA74_09370	-	32	-0.336	0.367202	0.847967	0.071621	39.3	30.1	107.9	0.36	107.2	0.28	-
chrom	in_vivo_ctrl_zn_wt	input	KZA74_09375	-	42	0.14	0.72594	1	0	111.1	122.9	245.7	0.45	271.8	0.45	-
chrom	in_vivo_ctrl_zn_wt	input	KZA74_09380	-	44	-0.161	0.065225	0.258342	0.587805	22.3	19.4	52.6	0.42	59	0.33	-
chrom	in_vivo_ctrl_zn_wt	input	KZA74_09385	-	39	-0.378	0.26021	0.701791	0.153792	142.8	108.8	315.3	0.45	303	0.36	-
chrom	in_vivo_ctrl_zn_wt	input	KZA74_09390	modB	40	-0.473	0.412955	0.8942	0.0485653	245.8	175.6	536.2	0.46	453.3	0.39	-
chrom	in_vivo_ctrl_zn_wt	input	KZA74_09395	modA	54	-0.214	0.734365	1	0	74.8	63.8	220.3	0.34	202.6	0.31	-
chrom	in_vivo_ctrl_zn_wt	input	KZA74_09400	-	17	0.18	0.690131	1	0	67	76.6	244.1	0.27	200.3	0.38	-
chrom	in_vivo_ctrl_zn_wt	input	KZA74_09405	antA	79	-0.221	0.766669	1	0	80.1	68	197.8	0.41	173.3	0.39	-
chrom	in_vivo_ctrl_zn_wt	input	KZA74_09410	antB	30	-0.547	0.340045	0.813857	0.0894519	83.1	55.3	159.2	0.52	97.6	0.57	-
chrom	in_vivo_ctrl_zn_wt	input	KZA74_09415	antC	54	-0.167	0.424663	0.902682	0.0444652	73.4	64.9	140	0.52	137.4	0.47	-
chrom	in_vivo_ctrl_zn_wt	input	KZA74_09420	-	70	-0.063	0.770853	1	0	188.1	179.9	372.7	0.5	365	0.49	-
chrom	in_vivo_ctrl_zn_wt	input	KZA74_09425	-	60	-0.063	0.159312	0.515908	0.287428	132.7	126.8	302.3	0.44	353.8	0.36	-
chrom	in_vivo_ctrl_zn_wt	input	KZA74_09430	-	21	0.025	0.850294	1	0	136.3	138.8	357.8	0.38	388.6	0.36	-
chrom	in_vivo_ctrl_zn_wt	input	KZA74_09435	-	61	0.17	0.136284	0.463777	0.333691	31.1	35.6	81.3	0.38	101	0.35	-
chrom	in_vivo_ctrl_zn_wt	input	KZA74_09440	-	40	-0.127	0.544724	0.991433	0.00373663	100.9	91.9	252.1	0.4	188.6	0.49	-
chrom	in_vivo_ctrl_zn_wt	input	KZA74_09445	-	68	-0.465	0.538277	0.987962	0.00525976	128.3	91.6	269.8	0.48	191.6	0.48	-
chrom	in_vivo_ctrl_zn_wt	input	KZA74_09450	-	96	-0.16	0.876168	1	0	88.1	78.3	206.3	0.43	183.4	0.43	-
chrom	in_vivo_ctrl_zn_wt	input	KZA74_09455	-	62	-0.298	0.586536	1	0	26.8	20.9	81.7	0.33	63.1	0.33	-
chrom	in_vivo_ctrl_zn_wt	input	KZA74_09460	-	48	-0.276	0.418395	0.897413	0.0470076	84.6	69	248.5	0.34	245.3	0.28	-
chrom	in_vivo_ctrl_zn_wt	input	KZA74_09465	-	89	-0.167	0.597884	1	0	47.3	41.6	127.7	0.37	119.5	0.35	-
chrom	in_vivo_ctrl_zn_wt	input	KZA74_09470	-	31	-0.71	0.600527	1	0	310.9	188.1	615.1	0.51	388.7	0.48	-
chrom	in_vivo_ctrl_zn_wt	input	KZA74_09475	-	48	-0.705	0.390243	0.872546	0.0592117	84.8	50.1	271.5	0.31	192.4	0.26	-
chrom	in_vivo_ctrl_zn_wt	input	KZA74_09480	-	34	-0.163	0.092506	0.346204	0.460668	41.2	36.3	93.5	0.44	112.2	0.32	-
chrom	in_vivo_ctrl_zn_wt	input	KZA74_09485	-	58	-0.222	0.723325	1	0	31.4	26.2	99.4	0.32	89.5	0.29	-
chrom	in_vivo_ctrl_zn_wt	input	KZA74_09490	-	35	-0.584	0.138304	0.468008	0.329747	174.7	114.8	470.3	0.37	472.8	0.24	-
chrom	in_vivo_ctrl_zn_wt	input	KZA74_09495	-	52	-0.09	0.296633	0.754374	0.122413	65.8	61.5	193.5	0.34	220.5	0.28	-
chrom	in_vivo_ctrl_zn_wt	input	KZA74_09500	-	41	-0.199	0.956528	1	0	95.5	82.6	244.8	0.39	205.1	0.4	-
chrom	in_vivo_ctrl_zn_wt	input	KZA74_09505	-	34	-0.196	0.785252	1	0	33.7	28.8	114.6	0.29	85.1	0.34	-
chrom	in_vivo_ctrl_zn_wt	input	KZA74_09510	-	85	-0.129	0.877157	1	0	85.9	78.1	225.9	0.38	207.5	0.38	-
chrom	in_vivo_ctrl_zn_wt	input	KZA74_09515	-	60	0.047	0.430797	0.909404	0.0412431	31.3	32.5	80.4	0.39	86.6	0.38	-
chrom	in_vivo_ctrl_zn_wt	input	KZA74_09520	-	61	-0.029	0.911969	1	0	93.9	91.9	256.5	0.37	249.2	0.37	-
chrom	in_vivo_ctrl_zn_wt	input	KZA74_09525	-	64	-0.719	0.320041	0.785754	0.104713	114.8	67.8	349.9	0.33	241	0.28	-
chrom	in_vivo_ctrl_zn_wt	input	KZA74_09530	-	17	-0.504	0.586598	1	0	140.2	97.4	340.6	0.41	301.1	0.32	-
chrom	in_vivo_ctrl_zn_wt	input	KZA74_09535	-	14	-0.135	0.043511	0.186493	0.729337	58.1	52.5	162.8	0.36	367.5	0.14	-
chrom	in_vivo_ctrl_zn_wt	input	KZA74_09540	-	104	-0.048	0.88806	1	0	247.8	239.6	633.8	0.39	615.2	0.39	-
chrom	in_vivo_ctrl_zn_wt	input	KZA74_09545	-	170	-0.178	0.055785	0.227804	0.642439	104.5	91.7	226.7	0.46	227.7	0.4	-
chrom	in_vivo_ctrl_zn_wt	input	KZA74_09550	-	93	-0.138	0.306474	0.766785	0.115326	146	132.2	262.8	0.56	258.8	0.51	-
chrom	in_vivo_ctrl_zn_wt	input	KZA74_09555	-	16	-2.115	0.195937	0.589377	0.229607	652.3	146.8	1252.5	0.52	361.3	0.41	-
chrom	in_vivo_ctrl_zn_wt	input	KZA74_09560	-	54	0.032	0.367926	0.848554	0.0713205	36.1	37	91.3	0.4	102.4	0.36	-
chrom	in_vivo_ctrl_zn_wt	input	KZA74_09565	-	49	-0.49	0.44454	0.920193	0.0361211	122	85.4	358.8	0.34	220.3	0.39	-
chrom	in_vivo_ctrl_zn_wt	input	KZA74_09570	-	55	0.095	0.873851	1	0	94.8	101.6	233.4	0.41	248.4	0.41	-
chrom	in_vivo_ctrl_zn_wt	input	KZA74_09575	-	79	-0.238	0.894167	1	0	140.3	118.2	405.6	0.35	322.1	0.37	-
chrom	in_vivo_ctrl_zn_wt	input	KZA74_09580	-	14	0.198	0.840026	1	0	33.5	39.2	70.4	0.48	73.1	0.54	-
chrom	in_vivo_ctrl_zn_wt	input	KZA74_09585	-	97	0.029	0.952629	1	0	173.8	177.5	398.3	0.44	378.4	0.47	-
chrom	in_vivo_ctrl_zn_wt	input	KZA74_09590	-	38	0.048	0.15017	0.493827	0.306425	35.6	37	96.7	0.37	127.8	0.29	-
chrom	in_vivo_ctrl_zn_wt	input	KZA74_09595	chrA	88	-0.546	0.35822	0.837352	0.0770919	157.5	106.3	355.3	0.44	252.8	0.42	-
chrom	in_vivo_ctrl_zn_wt	input	KZA74_09600	-	33	-0.485	0.291081	0.744857	0.127927	131.2	92.3	265.1	0.49	234.3	0.39	-
chrom	in_vivo_ctrl_zn_wt	input	KZA74_09605	-	24	0.546	0.425557	0.902682	0.0444652	14.7	23.8	62.4	0.24	71.5	0.33	-
chrom	in_vivo_ctrl_zn_wt	input	KZA74_09610	-	46	0.122	0.5851	1	0	257	280.1	554.2	0.46	644.2	0.43	-
chrom	in_vivo_ctrl_zn_wt	input	KZA74_09615	-	72	-0.106	0.607912	1	0	63.9	59	162.3	0.39	160.3	0.37	-
chrom	in_vivo_ctrl_zn_wt	input	KZA74_09620	-	65	-0.153	0	1e-06	6	68.7	61.3	197.1	0.35	189.8	0.32	-
chrom	in_vivo_ctrl_zn_wt	input	KZA74_09625	-	53	-0.149	0.954635	1	0	63.5	56.8	155.4	0.41	130.8	0.43	-
chrom	in_vivo_ctrl_zn_wt	input	KZA74_09630	-	86	-0.049	0.671559	1	0	78.6	75.8	178	0.44	176.3	0.43	-
chrom	in_vivo_ctrl_zn_wt	input	KZA74_09635	-	51	-0.479	0.461784	0.93684	0.0283346	115.3	81.3	217.8	0.53	165.9	0.49	-
chrom	in_vivo_ctrl_zn_wt	input	KZA74_09640	-	86	-0.649	0.22522	0.64247	0.192147	143.9	90	378.9	0.38	271.6	0.33	-
chrom	in_vivo_ctrl_zn_wt	input	KZA74_09645	-	65	-0.296	0.222504	0.637691	0.19539	162.6	131.5	337.3	0.48	322.6	0.41	-
chrom	in_vivo_ctrl_zn_wt	input	KZA74_09650	-	59	-0.347	0.592269	1	0	56.6	43.4	135.3	0.42	100.4	0.43	-
chrom	in_vivo_ctrl_zn_wt	input	KZA74_09655	-	45	-0.229	0.925589	1	0	161.4	137	335.1	0.48	280.2	0.49	-
chrom	in_vivo_ctrl_zn_wt	input	KZA74_09660	lpdA	68	-0.198	0.736401	1	0	221.9	192.8	503	0.44	460.1	0.42	-
chrom	in_vivo_ctrl_zn_wt	input	KZA74_09665	-	77	0.246	0.083756	0.317957	0.497632	118.4	141.3	235.8	0.5	315.4	0.45	-
chrom	in_vivo_ctrl_zn_wt	input	KZA74_09670	-	50	0.043	0.670813	1	0	135.9	140.2	287.2	0.47	304.8	0.46	-
chrom	in_vivo_ctrl_zn_wt	input	KZA74_09675	-	38	-0.185	0.509555	0.973326	0.0117417	300.3	263.5	713.2	0.42	513.5	0.51	-
chrom	in_vivo_ctrl_zn_wt	input	KZA74_09680	lipA	74	-0.107	0.236392	0.65934	0.180891	54.7	50.4	155.6	0.35	169.6	0.3	-
chrom	in_vivo_ctrl_zn_wt	input	KZA74_09685	-	66	-0.153	0.228172	0.64828	0.188237	209.4	187.9	402.6	0.52	420.4	0.45	-
chrom	in_vivo_ctrl_zn_wt	input	KZA74_09690	-	45	-0.021	0.544558	0.991433	0.00373663	245.3	241.6	551.9	0.44	604	0.4	-
chrom	in_vivo_ctrl_zn_wt	input	KZA74_09695	-	97	-0.066	0.013723	0.068031	1.16729	142.5	135.9	300.6	0.47	361.2	0.38	-
chrom	in_vivo_ctrl_zn_wt	input	KZA74_09700	aroC	54	1.381	0	0	#NUM!	1.9	13	21.9	0.09	41.2	0.31	-
chrom	in_vivo_ctrl_zn_wt	input	KZA74_09705	prmB	69	1.214	0	1e-06	6	3.5	14.7	31.4	0.11	47.2	0.31	-
chrom	in_vivo_ctrl_zn_wt	input	KZA74_09710	trpB	64	-0.034	0.817863	1	0	79.3	77.3	179.1	0.44	176.7	0.44	-
chrom	in_vivo_ctrl_zn_wt	input	KZA74_09715	-	60	-0.438	0.650101	1	0	156.5	114.2	420.4	0.37	334.2	0.34	-
chrom	in_vivo_ctrl_zn_wt	input	KZA74_09720	-	52	-0.191	0.28965	0.743861	0.128508	173.6	151.5	370.9	0.47	384.2	0.39	-
chrom	in_vivo_ctrl_zn_wt	input	KZA74_09725	-	30	-1.167	0.142133	0.476946	0.321531	414.7	181.9	829.4	0.5	474.4	0.38	-
chrom	in_vivo_ctrl_zn_wt	input	KZA74_09730	-	17	-0.893	0.41377	0.894947	0.0482027	118.8	61.7	233	0.51	116.5	0.53	-
chrom	in_vivo_ctrl_zn_wt	input	KZA74_09735	-	8	0.127	0.962979	1	0	18.5	20.7	55.5	0.33	55.1	0.38	-
chrom	in_vivo_ctrl_zn_wt	input	KZA74_09740	-	30	-0.281	0.042883	0.184499	0.734006	235.2	192.7	423.3	0.56	525.5	0.37	-
chrom	in_vivo_ctrl_zn_wt	input	KZA74_09745	-	15	-1.121	0.464961	0.93911	0.0272835	232	104	614.2	0.38	389.9	0.27	-
chrom	in_vivo_ctrl_zn_wt	input	KZA74_09750	-	82	-0.192	0.425689	0.902682	0.0444652	64	55.4	151.3	0.42	144.2	0.38	-
chrom	in_vivo_ctrl_zn_wt	input	KZA74_09755	recR	35	0.199	0.818061	1	0	169.2	194.9	301.1	0.56	332.8	0.59	-
chrom	in_vivo_ctrl_zn_wt	input	KZA74_09760	-	19	0.036	0.265484	0.710184	0.148629	175.9	180.5	436	0.4	623.7	0.29	-
chrom	in_vivo_ctrl_zn_wt	input	KZA74_09765	-	18	-0.3	0.470157	0.943316	0.0253428	265.2	214.5	477.4	0.56	482.6	0.44	-
chrom	in_vivo_ctrl_zn_wt	input	KZA74_09770	-	71	1.571	0	0	#NUM!	71.3	221.8	166.9	0.43	594.2	0.37	-
chrom	in_vivo_ctrl_zn_wt	input	KZA74_09775	-	90	-0.359	0.539582	0.987962	0.00525976	243.2	188.6	542.7	0.45	446.6	0.42	-
chrom	in_vivo_ctrl_zn_wt	input	KZA74_09780	-	55	-0.405	0.647484	1	0	196.2	146.9	539.5	0.36	359.2	0.41	-
chrom	in_vivo_ctrl_zn_wt	input	KZA74_09785	-	28	-0.175	0.76762	1	0	49.5	43.3	173.2	0.29	173	0.25	-
chrom	in_vivo_ctrl_zn_wt	input	KZA74_09790	-	20	-0.886	0.160994	0.520887	0.283256	86.7	44.7	216.8	0.4	99.2	0.45	-
chrom	in_vivo_ctrl_zn_wt	input	KZA74_09795	-	9	-0.605	0.731405	1	0	33.4	20.3	82.1	0.41	60.8	0.33	-
chrom	in_vivo_ctrl_zn_wt	input	KZA74_09800	-	36	-0.432	0.32228	0.788039	0.103452	30.3	21.1	90.8	0.33	84.6	0.25	-
chrom	in_vivo_ctrl_zn_wt	input	KZA74_09805	-	12	-0.361	0.277141	0.727898	0.137929	6.7	4.1	30.2	0.22	32.9	0.12	-
chrom	in_vivo_ctrl_zn_wt	input	KZA74_09810	-	20	-0.256	0.853144	1	0	180.8	150.6	387.5	0.47	286.9	0.53	-
chrom	in_vivo_ctrl_zn_wt	input	KZA74_09815	-	86	0.251	0.013562	0.06742	1.17121	67.2	81	160.6	0.42	236	0.34	-
chrom	in_vivo_ctrl_zn_wt	input	KZA74_09820	-	33	-0.756	0.456497	0.935249	0.0290727	145.9	84.3	320.9	0.45	179.6	0.47	-
chrom	in_vivo_ctrl_zn_wt	input	KZA74_09825	-	33	-0.61	0.560397	1	0	205.5	133	635.9	0.32	351	0.38	-
chrom	in_vivo_ctrl_zn_wt	input	KZA74_09830	-	57	0.753	0.016247	0.07892	1.10281	87.4	150.7	229.9	0.38	477.1	0.32	-
chrom	in_vivo_ctrl_zn_wt	input	KZA74_09835	-	83	0.202	0.466006	0.940339	0.0267156	977.2	1125.1	2115.8	0.46	2746.5	0.41	-
chrom	in_vivo_ctrl_zn_wt	input	KZA74_09840	-	71	0.253	0.438906	0.914623	0.0387579	46.6	56.5	132.4	0.35	157.4	0.36	-
chrom	in_vivo_ctrl_zn_wt	input	KZA74_09845	-	125	-0.056	0.01823	0.087961	1.05571	89.7	86.1	194.4	0.46	224.3	0.38	-
chrom	in_vivo_ctrl_zn_wt	input	KZA74_09850	-	68	-0.24	0.632927	1	0	172.2	145	418.1	0.41	379.2	0.38	-
chrom	in_vivo_ctrl_zn_wt	input	KZA74_09855	-	43	-0.392	0.359636	0.837963	0.0767752	113.1	85	247.2	0.46	221.4	0.38	-
chrom	in_vivo_ctrl_zn_wt	input	KZA74_09860	lpxB	75	1.294	0	0	#NUM!	3	14.6	26.7	0.11	45.5	0.32	-
chrom	in_vivo_ctrl_zn_wt	input	KZA74_09865	-	181	-0.457	0.063844	0.254109	0.59498	275.9	199.6	544.9	0.51	440.6	0.45	-
chrom	in_vivo_ctrl_zn_wt	input	KZA74_09870	-	21	-0.633	0.035347	0.156166	0.806414	115.6	72.8	196.9	0.59	203.8	0.36	-
chrom	in_vivo_ctrl_zn_wt	input	KZA74_09875	-	123	-0.209	0.067834	0.266469	0.574353	189.5	163.2	416.1	0.46	422.7	0.39	-
chrom	in_vivo_ctrl_zn_wt	input	KZA74_09880	-	20	0.337	0.628436	1	0	13.3	18.1	44.2	0.3	48.2	0.38	-
chrom	in_vivo_ctrl_zn_wt	input	KZA74_09885	-	72	-0.65	0.001835	0.010509	1.97844	496.9	314.9	1052.2	0.47	925.4	0.34	-
chrom	in_vivo_ctrl_zn_wt	input	KZA74_09890	-	76	0.122	0.376531	0.858537	0.066241	138.5	151.2	325.6	0.43	389.5	0.39	-
chrom	in_vivo_ctrl_zn_wt	input	KZA74_09895	-	56	0.188	0.823856	1	0	157.3	180	352.4	0.45	366.5	0.49	-
chrom	in_vivo_ctrl_zn_wt	input	KZA74_09900	-	110	-0.256	0.124353	0.43047	0.366057	75.9	62.8	197.2	0.38	194.5	0.32	-
chrom	in_vivo_ctrl_zn_wt	input	KZA74_09905	-	30	0.335	0.471932	0.944386	0.0248505	51.3	66	121.4	0.42	158.4	0.42	-
chrom	in_vivo_ctrl_zn_wt	input	KZA74_09910	cobT	56	0.087	0.93417	1	0	67.9	72.5	165.3	0.41	162.3	0.45	-
chrom	in_vivo_ctrl_zn_wt	input	KZA74_09915	cobU	24	0.121	0.611422	1	0	321.3	349.9	889.9	0.36	1119.7	0.31	-
chrom	in_vivo_ctrl_zn_wt	input	KZA74_09920	-	53	-0.313	0.151045	0.4958	0.304693	58.9	46.4	176.7	0.33	189.4	0.25	-
chrom	in_vivo_ctrl_zn_wt	input	KZA74_09925	-	150	-0.239	0.001891	0.010778	1.96746	145.5	122.6	301.8	0.48	322.6	0.38	-
chrom	in_vivo_ctrl_zn_wt	input	KZA74_09930	-	45	-0.077	0.465138	0.93911	0.0272835	209.4	198.3	479.2	0.44	524.9	0.38	-
chrom	in_vivo_ctrl_zn_wt	input	KZA74_09935	-	24	-0.333	0.791576	1	0	86.6	67.7	283.5	0.31	191.3	0.35	-
chrom	in_vivo_ctrl_zn_wt	input	KZA74_09940	-	123	-0.118	0.039183	0.170817	0.767469	163.8	150.5	353.4	0.46	389.6	0.39	-
chrom	in_vivo_ctrl_zn_wt	input	KZA74_09945	-	29	-0.178	0.845413	1	0	11	9.1	47.8	0.23	44.2	0.21	-
chrom	in_vivo_ctrl_zn_wt	input	KZA74_09950	-	190	-0.386	0.223351	0.639105	0.194428	196.9	149.5	425.1	0.46	346.4	0.43	-
chrom	in_vivo_ctrl_zn_wt	input	KZA74_09955	-	44	-0.032	0.940952	1	0	240	234.5	459.1	0.52	448.6	0.52	-
chrom	in_vivo_ctrl_zn_wt	input	KZA74_09960	-	59	-0.375	0.365026	0.84456	0.0733695	129.9	99	277	0.47	243.4	0.41	-
chrom	in_vivo_ctrl_zn_wt	input	KZA74_09965	-	123	0.017	0.169437	0.5412	0.266642	123.1	124.6	302.9	0.41	344.5	0.36	-
chrom	in_vivo_ctrl_zn_wt	input	KZA74_09970	-	112	-0.165	0.805168	1	0	163.7	145.5	416.7	0.39	374.6	0.39	-
chrom	in_vivo_ctrl_zn_wt	input	KZA74_09975	-	104	-0.304	0.730938	1	0	119.5	95.9	300.8	0.4	246.2	0.39	-
chrom	in_vivo_ctrl_zn_wt	input	KZA74_09980	-	105	0.111	0.291261	0.744857	0.127927	66.8	72.6	200.5	0.33	238.2	0.3	-
chrom	in_vivo_ctrl_zn_wt	input	KZA74_09985	-	112	-0.108	0.060829	0.244261	0.612146	61.7	56.9	151.3	0.41	167.6	0.34	-
chrom	in_vivo_ctrl_zn_wt	input	KZA74_09990	ybaK	36	-0.349	0.669479	1	0	132.5	102.9	476.8	0.28	436	0.24	-
chrom	in_vivo_ctrl_zn_wt	input	KZA74_09995	-	20	-0.613	0.289732	0.743861	0.128508	193	124.4	578.9	0.33	355.5	0.35	-
chrom	in_vivo_ctrl_zn_wt	input	KZA74_10000	-	82	1.708	1e-06	7e-06	5.1549	29.5	107.7	89.6	0.33	284.8	0.38	-
chrom	in_vivo_ctrl_zn_wt	input	KZA74_10005	-	80	-0.484	0.077181	0.296107	0.528551	92.2	64.5	192.3	0.48	166.4	0.39	-
chrom	in_vivo_ctrl_zn_wt	input	KZA74_10010	-	63	-0.218	0.489161	0.960776	0.0173779	86.2	73.4	239.6	0.36	231.3	0.32	-
chrom	in_vivo_ctrl_zn_wt	input	KZA74_10015	-	97	-0.459	0.096109	0.355636	0.448994	78.1	55.5	186.4	0.42	160.7	0.35	-
chrom	in_vivo_ctrl_zn_wt	input	KZA74_10020	-	79	-0.075	0.007127	0.037113	1.43047	38.2	36.1	79.5	0.48	95	0.38	-
chrom	in_vivo_ctrl_zn_wt	input	KZA74_10025	-	122	-0.532	0.029887	0.136205	0.865807	50.1	33.1	134.7	0.37	113.6	0.29	-
chrom	in_vivo_ctrl_zn_wt	input	KZA74_10030	-	18	1.649	0.00223	0.012478	1.90386	6.3	30.4	33.9	0.19	121.4	0.25	-
chrom	in_vivo_ctrl_zn_wt	input	KZA74_10035	-	27	-0.606	0.285744	0.739742	0.13092	529.4	346	1128.4	0.47	983.5	0.35	-
chrom	in_vivo_ctrl_zn_wt	input	KZA74_10040	-	43	0.126	0.942985	1	0	153.5	168	471.5	0.33	498.2	0.34	-
chrom	in_vivo_ctrl_zn_wt	input	KZA74_10045	-	23	1.362	6.6e-05	0.000451	3.34582	0.3	8.6	20.7	0.01	36.1	0.24	-
chrom	in_vivo_ctrl_zn_wt	input	KZA74_10050	-	72	1.419	0	0	#NUM!	4.2	19.5	39.1	0.11	56.2	0.35	-
chrom	in_vivo_ctrl_zn_wt	input	KZA74_10055	iscU	18	1.215	1e-06	7e-06	5.1549	1.1	9.1	19.4	0.06	32.8	0.28	-
chrom	in_vivo_ctrl_zn_wt	input	KZA74_10060	iscA	21	1.165	0.00015	0.000974	3.01144	3.5	14	24.5	0.14	59	0.24	-
chrom	in_vivo_ctrl_zn_wt	input	KZA74_10065	hscB	28	1.19	0.000384	0.002378	2.62379	1.8	10.5	25.1	0.07	49	0.21	-
chrom	in_vivo_ctrl_zn_wt	input	KZA74_10070	hscA	115	1.478	0	0	#NUM!	2.1	14.8	23.4	0.09	46	0.32	-
chrom	in_vivo_ctrl_zn_wt	input	KZA74_10075	fdx	11	1.107	0.306272	0.766785	0.115326	3.8	13.9	41.4	0.09	61	0.23	-
chrom	in_vivo_ctrl_zn_wt	input	KZA74_10080	-	110	0.206	0.568452	1	0	29.8	35.1	93.5	0.32	96.5	0.36	-
chrom	in_vivo_ctrl_zn_wt	input	KZA74_10085	-	28	0.634	0.102845	0.373925	0.427215	5.2	10.8	36.1	0.14	40.2	0.27	-
chrom	in_vivo_ctrl_zn_wt	input	KZA74_10090	mfd	227	0.264	1	1	0	103.5	125.3	286.6	0.36	362.3	0.35	-
chrom	in_vivo_ctrl_zn_wt	input	KZA74_10095	-	26	-0.439	0.527005	0.981391	0.00815793	190.9	139.5	595.5	0.32	345.4	0.4	-
chrom	in_vivo_ctrl_zn_wt	input	KZA74_10100	-	66	-0.408	0.640318	1	0	79.3	58.5	218	0.36	167.9	0.35	-
chrom	in_vivo_ctrl_zn_wt	input	KZA74_10105	-	55	-0.1	0.682048	1	0	116.1	108	269.7	0.43	269.9	0.4	-
chrom	in_vivo_ctrl_zn_wt	input	KZA74_10110	rraA	31	-0.138	0.487381	0.959572	0.0179224	48.4	43.5	99.9	0.48	103.7	0.42	-
chrom	in_vivo_ctrl_zn_wt	input	KZA74_10115	-	57	-0.245	2.2e-05	0.00016	3.79588	70.3	58.5	255.6	0.27	238.3	0.25	-
chrom	in_vivo_ctrl_zn_wt	input	KZA74_10120	rpsT	17	0.617	1	1	0	0.8	3.9	20.7	0.04	33.3	0.12	low saturation (<15%) across all conditions (pan-growth-defect) - not analyzed
chrom	in_vivo_ctrl_zn_wt	input	KZA74_10125	-	43	-0.194	0.882106	1	0	149.4	129.9	401.6	0.37	360.5	0.36	-
chrom	in_vivo_ctrl_zn_wt	input	KZA74_10130	-	67	-0.229	0	3e-06	5.52288	161.8	137.3	433.7	0.37	383.4	0.36	-
chrom	in_vivo_ctrl_zn_wt	input	KZA74_10135	-	25	-0.483	0.529079	0.981726	0.00800971	52.2	35.9	156.6	0.33	138.1	0.26	-
chrom	in_vivo_ctrl_zn_wt	input	KZA74_10140	-	36	-0.411	0.360721	0.837963	0.0767752	92	67.9	183.9	0.5	163	0.42	-
chrom	in_vivo_ctrl_zn_wt	input	KZA74_10145	-	96	0.001	0.150055	0.493827	0.306425	56	56.1	133.3	0.42	149.5	0.38	-
chrom	in_vivo_ctrl_zn_wt	input	KZA74_10150	-	76	0.001	0.546389	0.992785	0.00314479	165.1	165.1	355.1	0.46	374.7	0.44	-
chrom	in_vivo_ctrl_zn_wt	input	KZA74_10155	-	76	-0.299	0.890227	1	0	112.6	90.6	361.7	0.31	281.1	0.32	-
chrom	in_vivo_ctrl_zn_wt	input	KZA74_10160	-	135	-0.157	0.027943	0.127994	0.89281	153.4	137.1	374.4	0.41	406.8	0.34	-
chrom	in_vivo_ctrl_zn_wt	input	KZA74_10165	-	128	-0.246	0.001439	0.008278	2.08207	89.3	74.6	184.4	0.48	200.9	0.37	-
chrom	in_vivo_ctrl_zn_wt	input	KZA74_10170	-	140	-0.185	0.057378	0.232992	0.632659	98	85.6	214.3	0.46	217.8	0.39	-
chrom	in_vivo_ctrl_zn_wt	input	KZA74_10175	-	10	0.38	0.669837	1	0	2.6	4.9	39.5	0.07	32.9	0.15	-
chrom	in_vivo_ctrl_zn_wt	input	KZA74_10180	-	206	0.052	0.095708	0.354758	0.450068	99.8	103.6	253.8	0.39	288.4	0.36	-
chrom	in_vivo_ctrl_zn_wt	input	KZA74_10185	-	31	-0.506	0.148911	0.492372	0.307707	67	45.7	173.2	0.39	94.5	0.48	-
chrom	in_vivo_ctrl_zn_wt	input	KZA74_10190	-	55	-0.246	0.78285	1	0	61	50.6	152.5	0.4	132.6	0.38	-
chrom	in_vivo_ctrl_zn_wt	input	KZA74_10195	-	32	-0.304	0.418909	0.897413	0.0470076	130.8	105	380.6	0.34	395.4	0.27	-
chrom	in_vivo_ctrl_zn_wt	input	KZA74_10200	-	28	0.06	0.63504	1	0	104.8	109.5	275	0.38	322.6	0.34	-
chrom	in_vivo_ctrl_zn_wt	input	KZA74_10205	-	33	-0.176	0.958493	1	0	60.9	53.3	137	0.44	117.3	0.45	-
chrom	in_vivo_ctrl_zn_wt	input	KZA74_10210	-	128	0.539	0.004022	0.021793	1.66168	81.7	120.9	203.7	0.4	336.5	0.36	-
chrom	in_vivo_ctrl_zn_wt	input	KZA74_10215	-	11	-0.474	0.55843	1	0	203.3	145	419.3	0.48	398.7	0.36	-
chrom	in_vivo_ctrl_zn_wt	input	KZA74_10220	-	16	-0.426	0.169376	0.5412	0.266642	10.2	6.3	35	0.29	40.4	0.16	-
chrom	in_vivo_ctrl_zn_wt	input	KZA74_10225	-	36	-0.631	0.060813	0.244261	0.612146	34.7	20.7	91.5	0.38	87.5	0.24	-
chrom	in_vivo_ctrl_zn_wt	input	KZA74_10230	-	14	-0.314	0.72276	1	0	45.4	35.6	90.9	0.5	83	0.43	-
chrom	in_vivo_ctrl_zn_wt	input	KZA74_10235	-	56	0.09	0.686675	1	0	172.5	183.9	402.4	0.43	447.6	0.41	-
[truncated: 9,396 more rows]
