# Supplementary material for: A requirement for Acinetobacter baumannii purine biosynthesis during lung infection is exacerbated by host zinc deficiency
Source: mSphere. 2026 Feb 9;11(3):e00735-25. doi: 10.1128/msphere.00735-25 (PMC13037415; doi:10.1128/msphere.00735-25)
Supplement: Table S2 — Gene lists used to generate the Venn diagram in Fig. S1. [file msphere.00735-25-s0003.xlsx]

## Sheet: Table S2
Table S2. Gene lists used to generate Venn diagram in Figure S1.
Low Zn<Input	Ctrl Zn<Input	Hauser lab Lung<Input (Wang et al., 2014)		For all, adj. p value<=0.05 and log2fold-change>=1			Figure S1 Venn diagram	Ctrl Zn only	Ctrl Zn and Low Zn	Ctrl Zn, Low Zn, and Hauser	Ctrl Zn and Hauser	Low Zn only	Low Zn and Hauser	Hauser Only
KZA74_00005	KZA74_00005	KZA74_00020						KZA74_00530	KZA74_00005	KZA74_00020	KZA74_00130	KZA74_01800	KZA74_00685	KZA74_16365
KZA74_00010	KZA74_00010	KZA74_18270						KZA74_00535	KZA74_00010	KZA74_00295	KZA74_02990	KZA74_02160	KZA74_04550	KZA74_16240
KZA74_00020	KZA74_00020	KZA74_18200						KZA74_00575	KZA74_00055	KZA74_00300	KZA74_03005	KZA74_02540	KZA74_05305	KZA74_16070
KZA74_00055	KZA74_00055	KZA74_18165						KZA74_00785	KZA74_00070	KZA74_00480	KZA74_03140	KZA74_03835	KZA74_05640	KZA74_15720
KZA74_00070	KZA74_00070	KZA74_18120						KZA74_01245	KZA74_00125	KZA74_00720	KZA74_03480	KZA74_04585	KZA74_05650	KZA74_18890
KZA74_00125	KZA74_00125	KZA74_18115						KZA74_01300	KZA74_00180	KZA74_00750	KZA74_03685	KZA74_04635	KZA74_05695	KZA74_15260
KZA74_00180	KZA74_00130	KZA74_18110						KZA74_01590	KZA74_00190	KZA74_00825	KZA74_05370	KZA74_04750	KZA74_06305	KZA74_15175
KZA74_00190	KZA74_00180	KZA74_18095						KZA74_01960	KZA74_00305	KZA74_01240	KZA74_05770	KZA74_04755	KZA74_06325	KZA74_15125
KZA74_00295	KZA74_00190	KZA74_18090						KZA74_02280	KZA74_00440	KZA74_01275	KZA74_05790	KZA74_04760	KZA74_13675	KZA74_13665
KZA74_00300	KZA74_00295	KZA74_18085						KZA74_02915	KZA74_00445	KZA74_01290	KZA74_05985	KZA74_04850	KZA74_13775	KZA74_13495
KZA74_00305	KZA74_00300	KZA74_17770						KZA74_03615	KZA74_00450	KZA74_01295	KZA74_06980	KZA74_05000	KZA74_14125	KZA74_10765
KZA74_00440	KZA74_00305	KZA74_17755						KZA74_03620	KZA74_00455	KZA74_01375	KZA74_09770	KZA74_05020	KZA74_14950	KZA74_10625
KZA74_00445	KZA74_00440	KZA74_17695						KZA74_03625	KZA74_00460	KZA74_01480	KZA74_11070	KZA74_05270	KZA74_15020	KZA74_08310
KZA74_00450	KZA74_00445	KZA74_17680						KZA74_03895	KZA74_00465	KZA74_01490	KZA74_13375	KZA74_05645	KZA74_15320	KZA74_07165
KZA74_00455	KZA74_00450							KZA74_03930	KZA74_00475	KZA74_01545	KZA74_14290	KZA74_05655	KZA74_17245	KZA74_07020
KZA74_00460	KZA74_00455							KZA74_04420	KZA74_00520	KZA74_01555	KZA74_15270	KZA74_05660	KZA74_17680	KZA74_06155
KZA74_00465	KZA74_00460	KZA74_17255						KZA74_04880	KZA74_00630	KZA74_01560	KZA74_15715	KZA74_05675	KZA74_17695	KZA74_05775
KZA74_00475	KZA74_00465	KZA74_17245						KZA74_04975	KZA74_00745	KZA74_01610	KZA74_15725	KZA74_05685	KZA74_17770	KZA74_04910
KZA74_00480	KZA74_00475	KZA74_17230						KZA74_05365	KZA74_00755	KZA74_01685	KZA74_16060	KZA74_05690		KZA74_04895
KZA74_00520	KZA74_00480	KZA74_17225						KZA74_05375	KZA74_00760	KZA74_01725	KZA74_16065	KZA74_05850		KZA74_03660
KZA74_00630	KZA74_00520	KZA74_17220						KZA74_06295	KZA74_00765	KZA74_01730	KZA74_16310	KZA74_06365		KZA74_03135
KZA74_00685	KZA74_00530	KZA74_17215						KZA74_07055	KZA74_00770	KZA74_01975	KZA74_16345	KZA74_07025		KZA74_02880
KZA74_00720	KZA74_00535	KZA74_17205						KZA74_08335	KZA74_00775	KZA74_01980	KZA74_16685	KZA74_07120		KZA74_01985
KZA74_00745	KZA74_00575	KZA74_17170						KZA74_10535	KZA74_00780	KZA74_01990	KZA74_17050	KZA74_07880		KZA74_01830
KZA74_00750	KZA74_00630	KZA74_17130						KZA74_10810	KZA74_00795	KZA74_02020	KZA74_18120	KZA74_09735		KZA74_01620
KZA74_00755	KZA74_00720	KZA74_17120						KZA74_11500	KZA74_00830	KZA74_02170	KZA74_18200	KZA74_10520		KZA74_00155
KZA74_00760	KZA74_00745	KZA74_17050						KZA74_13320	KZA74_00835	KZA74_02395		KZA74_13440
KZA74_00765	KZA74_00750	KZA74_16885						KZA74_13565	KZA74_00850	KZA74_03010		KZA74_13670
KZA74_00770	KZA74_00755	KZA74_16790						KZA74_13755	KZA74_00865	KZA74_03300		KZA74_14115
KZA74_00775	KZA74_00760	KZA74_16685						KZA74_14250	KZA74_00995	KZA74_03635		KZA74_14505
KZA74_00780	KZA74_00765	KZA74_16635						KZA74_14585	KZA74_01330	KZA74_03650		KZA74_15180
KZA74_00795	KZA74_00770							KZA74_15140	KZA74_01335	KZA74_03970		KZA74_15325
KZA74_00825	KZA74_00775	KZA74_16365						KZA74_15460	KZA74_01455	KZA74_04100		KZA74_15420
KZA74_00830	KZA74_00780	KZA74_16350						KZA74_15495	KZA74_01470	KZA74_04105		KZA74_15670
KZA74_00835	KZA74_00785	KZA74_16345						KZA74_15905	KZA74_01475	KZA74_04435		KZA74_15960
KZA74_00850	KZA74_00795	KZA74_16340						KZA74_16020	KZA74_01485	KZA74_04555		KZA74_16585
KZA74_00850	KZA74_00825	KZA74_16335						KZA74_16270	KZA74_01495	KZA74_04590		KZA74_16625
KZA74_00865	KZA74_00830	KZA74_16310						KZA74_16530	KZA74_01540	KZA74_04650		KZA74_16710
KZA74_00995	KZA74_00835	KZA74_16275						KZA74_17165	KZA74_01625	KZA74_04660		KZA74_17310
KZA74_01240	KZA74_00850	KZA74_16240						KZA74_17570	KZA74_01630	KZA74_04885		KZA74_17605
KZA74_01275	KZA74_00850	KZA74_16235						KZA74_17575	KZA74_01675	KZA74_04930		KZA74_17690
KZA74_01290	KZA74_00865							KZA74_18250	KZA74_01680	KZA74_05100		KZA74_18595
KZA74_01295	KZA74_00995							KZA74_19385	KZA74_01890	KZA74_05105		KZA74_18850
KZA74_01330	KZA74_01240	KZA74_16075						KZA74_18930	KZA74_01895	KZA74_05470
KZA74_01335	KZA74_01245	KZA74_16070						KZA74_19225	KZA74_01940	KZA74_05725
KZA74_01375	KZA74_01275	KZA74_16065							KZA74_01945	KZA74_05935
KZA74_01455	KZA74_01290	KZA74_16060							KZA74_01950	KZA74_05975
KZA74_01470	KZA74_01295	KZA74_16040							KZA74_01955	KZA74_06320
KZA74_01475	KZA74_01300	KZA74_15985							KZA74_02035	KZA74_06330
KZA74_01480	KZA74_01330	KZA74_15980							KZA74_02090	KZA74_06660
KZA74_01485	KZA74_01335	KZA74_15940							KZA74_02095	KZA74_06665
KZA74_01490	KZA74_01375	KZA74_15930							KZA74_02100	KZA74_06840
KZA74_01495	KZA74_01455	KZA74_15790							KZA74_02105	KZA74_06925
KZA74_01540	KZA74_01470	KZA74_15785							KZA74_02110	KZA74_06940
KZA74_01545	KZA74_01475	KZA74_15740							KZA74_02115	KZA74_07345
KZA74_01555	KZA74_01480	KZA74_15725							KZA74_02120	KZA74_07945
KZA74_01560	KZA74_01485	KZA74_15720							KZA74_02125	KZA74_10500
KZA74_01610	KZA74_01490	KZA74_15715							KZA74_02130	KZA74_10525
KZA74_01625	KZA74_01495	KZA74_15565							KZA74_02135	KZA74_10770
KZA74_01630	KZA74_01540								KZA74_02140	KZA74_12250
KZA74_01675	KZA74_01545								KZA74_02145	KZA74_12360
KZA74_01680	KZA74_01555	KZA74_15525							KZA74_02150	KZA74_12535
KZA74_01685	KZA74_01560	KZA74_15515							KZA74_02155	KZA74_12540
KZA74_01725	KZA74_01590	KZA74_15425							KZA74_02165	KZA74_12610
KZA74_01730	KZA74_01610								KZA74_02175	KZA74_13455
KZA74_01800	KZA74_01625	KZA74_15390							KZA74_02180	KZA74_13510
KZA74_01890	KZA74_01630	KZA74_15385							KZA74_02185	KZA74_13660
KZA74_01895	KZA74_01675	KZA74_15375							KZA74_02190	KZA74_14390
KZA74_01940	KZA74_01680	KZA74_15320							KZA74_02195	KZA74_14595
KZA74_01945	KZA74_01685	KZA74_18760							KZA74_02200	KZA74_14685
KZA74_01950	KZA74_01725	KZA74_18890							KZA74_02205	KZA74_14755
KZA74_01955	KZA74_01730	KZA74_15270							KZA74_02210	KZA74_14775
KZA74_01975	KZA74_01890	KZA74_15260							KZA74_02215	KZA74_14785
KZA74_01980	KZA74_01895	KZA74_15175							KZA74_02220	KZA74_14845
KZA74_01990	KZA74_01940	KZA74_15125							KZA74_02225	KZA74_14875
KZA74_02020	KZA74_01945	KZA74_15020							KZA74_02240	KZA74_14945
KZA74_02035	KZA74_01950	KZA74_15015							KZA74_02370	KZA74_14955
KZA74_02090	KZA74_01955	KZA74_14955							KZA74_02375	KZA74_15015
KZA74_02095	KZA74_01960	KZA74_14950							KZA74_02415	KZA74_15375
KZA74_02100	KZA74_01975	KZA74_14945							KZA74_02420	KZA74_15385
KZA74_02105	KZA74_01980								KZA74_02520	KZA74_15390
KZA74_02110	KZA74_01990	KZA74_14875							KZA74_02525	KZA74_15425
KZA74_02115	KZA74_02020	KZA74_14845							KZA74_02530	KZA74_15515
KZA74_02120	KZA74_02035	KZA74_14785							KZA74_02535	KZA74_15525
KZA74_02125	KZA74_02090	KZA74_14775							KZA74_02875	KZA74_15565
KZA74_02130	KZA74_02095	KZA74_14755							KZA74_02895	KZA74_15740
KZA74_02135	KZA74_02100	KZA74_14685							KZA74_02900	KZA74_15785
KZA74_02140	KZA74_02105	KZA74_14595							KZA74_02905	KZA74_15790
KZA74_02145	KZA74_02110								KZA74_02910	KZA74_15930
KZA74_02150	KZA74_02115								KZA74_02995	KZA74_15940
KZA74_02155	KZA74_02120	KZA74_14390							KZA74_03045	KZA74_15980
KZA74_02160	KZA74_02125								KZA74_03165	KZA74_15985
KZA74_02165	KZA74_02130	KZA74_14290							KZA74_03170	KZA74_16040
KZA74_02170	KZA74_02135								KZA74_03175	KZA74_16075
KZA74_02175	KZA74_02140	KZA74_14125							KZA74_03200	KZA74_16235
KZA74_02180	KZA74_02145								KZA74_03250	KZA74_16275
KZA74_02185	KZA74_02150	KZA74_13775							KZA74_03330	KZA74_16335
KZA74_02190	KZA74_02155	KZA74_13675							KZA74_03385	KZA74_16340
KZA74_02195	KZA74_02165	KZA74_13665							KZA74_03410	KZA74_16350
KZA74_02200	KZA74_02170	KZA74_13660							KZA74_03460	KZA74_16635
KZA74_02205	KZA74_02175	KZA74_13510							KZA74_03525	KZA74_16790
KZA74_02210	KZA74_02180	KZA74_13510							KZA74_03600	KZA74_16885
KZA74_02215	KZA74_02185	KZA74_13495							KZA74_03605	KZA74_17120
KZA74_02220	KZA74_02190								KZA74_03610	KZA74_17130
KZA74_02225	KZA74_02195	KZA74_13455							KZA74_03720	KZA74_17170
KZA74_02240	KZA74_02200	KZA74_13375							KZA74_03805	KZA74_17205
KZA74_02370	KZA74_02205								KZA74_03860	KZA74_17215
KZA74_02375	KZA74_02210								KZA74_03870	KZA74_17220
KZA74_02395	KZA74_02215								KZA74_03875	KZA74_17225
KZA74_02415	KZA74_02220								KZA74_03880	KZA74_17230
KZA74_02420	KZA74_02225	KZA74_12610							KZA74_03890	KZA74_17255
KZA74_02520	KZA74_02240	KZA74_12540							KZA74_03935	KZA74_17755
KZA74_02525	KZA74_02280	KZA74_12535							KZA74_03940	KZA74_18085
KZA74_02530	KZA74_02370	KZA74_12535							KZA74_03975	KZA74_18090
KZA74_02535	KZA74_02375								KZA74_03980	KZA74_18095
KZA74_02540	KZA74_02395	KZA74_12360							KZA74_03985	KZA74_18110
KZA74_02875	KZA74_02415	KZA74_12250							KZA74_03990	KZA74_18115
KZA74_02895	KZA74_02420								KZA74_04000	KZA74_18165
KZA74_02900	KZA74_02520								KZA74_04005	KZA74_18270
KZA74_02905	KZA74_02525								KZA74_04010	KZA74_18440
KZA74_02910	KZA74_02530								KZA74_04015	KZA74_18445
KZA74_02995	KZA74_02535								KZA74_04020	KZA74_18760
KZA74_03010	KZA74_02875	KZA74_11070							KZA74_04025
KZA74_03045	KZA74_02895	KZA74_10770							KZA74_04030
KZA74_03165	KZA74_02900	KZA74_10765							KZA74_04125
KZA74_03170	KZA74_02905	KZA74_10625							KZA74_04130
KZA74_03175	KZA74_02910								KZA74_04170
KZA74_03200	KZA74_02915	KZA74_10525							KZA74_04200
KZA74_03250	KZA74_02990	KZA74_10500							KZA74_04215
KZA74_03300	KZA74_02995								KZA74_04220
KZA74_03330	KZA74_03005								KZA74_04390
KZA74_03385	KZA74_03010								KZA74_04395
KZA74_03410	KZA74_03045								KZA74_04425
KZA74_03460	KZA74_03140								KZA74_04440
KZA74_03525	KZA74_03165								KZA74_04445
KZA74_03600	KZA74_03170	KZA74_09770							KZA74_04450
KZA74_03605	KZA74_03175								KZA74_04495
KZA74_03610	KZA74_03200								KZA74_04520
KZA74_03635	KZA74_03250								KZA74_04525
KZA74_03650	KZA74_03300								KZA74_04535
KZA74_03720	KZA74_03330								KZA74_04580
KZA74_03805	KZA74_03385								KZA74_04600
KZA74_03835	KZA74_03410								KZA74_04645
KZA74_03860	KZA74_03460								KZA74_04875
KZA74_03870	KZA74_03480								KZA74_04935
KZA74_03875	KZA74_03525	KZA74_08310							KZA74_04965
KZA74_03880	KZA74_03600								KZA74_04970
KZA74_03890	KZA74_03605								KZA74_04980
KZA74_03935	KZA74_03610								KZA74_04985
KZA74_03940	KZA74_03615								KZA74_05085
KZA74_03970	KZA74_03620	KZA74_07945							KZA74_05275
KZA74_03975	KZA74_03625								KZA74_05330
KZA74_03980	KZA74_03635								KZA74_05335
KZA74_03985	KZA74_03650								KZA74_05395
KZA74_03990	KZA74_03685								KZA74_05400
KZA74_04000	KZA74_03720								KZA74_05405
KZA74_04005	KZA74_03805								KZA74_05410
KZA74_04010	KZA74_03860								KZA74_05490
KZA74_04015	KZA74_03870	KZA74_07345							KZA74_05720
KZA74_04020	KZA74_03875								KZA74_05745
KZA74_04025	KZA74_03880	KZA74_07165							KZA74_05805
KZA74_04030	KZA74_03890	KZA74_07020							KZA74_05815
KZA74_04100	KZA74_03895	KZA74_06980							KZA74_05865
KZA74_04105	KZA74_03930								KZA74_05910
KZA74_04125	KZA74_03935	KZA74_06940							KZA74_05940
KZA74_04130	KZA74_03940								KZA74_05945
KZA74_04170	KZA74_03970	KZA74_06925							KZA74_06035
KZA74_04200	KZA74_03975								KZA74_06105
KZA74_04215	KZA74_03980	KZA74_06840							KZA74_06160
KZA74_04220	KZA74_03985								KZA74_06190
KZA74_04390	KZA74_03990								KZA74_06195
KZA74_04395	KZA74_04000								KZA74_06270
KZA74_04425	KZA74_04005	KZA74_06665							KZA74_06300
KZA74_04435	KZA74_04010								KZA74_06340
KZA74_04440	KZA74_04015	KZA74_06660							KZA74_06670
KZA74_04445	KZA74_04020								KZA74_06690
KZA74_04450	KZA74_04025	KZA74_06330							KZA74_06725
KZA74_04495	KZA74_04030	KZA74_06325							KZA74_06730
KZA74_04520	KZA74_04100	KZA74_06320							KZA74_06735
KZA74_04525	KZA74_04105	KZA74_06305							KZA74_06740
KZA74_04535	KZA74_04125								KZA74_06745
KZA74_04550	KZA74_04130								KZA74_06750
KZA74_04555	KZA74_04170	KZA74_06155							KZA74_06755
KZA74_04580	KZA74_04200								KZA74_06760
KZA74_04585	KZA74_04215	KZA74_05985							KZA74_06765
KZA74_04590	KZA74_04220	KZA74_05975							KZA74_06775
KZA74_04600	KZA74_04390	KZA74_05935							KZA74_06835
KZA74_04635	KZA74_04395								KZA74_06935
KZA74_04645	KZA74_04420								KZA74_06950
KZA74_04650	KZA74_04425	KZA74_05790							KZA74_07015
KZA74_04660	KZA74_04435	KZA74_05775							KZA74_07050
KZA74_04750	KZA74_04440	KZA74_05770							KZA74_07060
KZA74_04755	KZA74_04445	KZA74_05725							KZA74_07370
KZA74_04760	KZA74_04450	KZA74_05695							KZA74_07375
KZA74_04850	KZA74_04495								KZA74_07470
KZA74_04875	KZA74_04520								KZA74_07775
KZA74_04885	KZA74_04525	KZA74_05650							KZA74_07780
KZA74_04930	KZA74_04535	KZA74_05640							KZA74_07785
KZA74_04935	KZA74_04555	KZA74_05470							KZA74_07885
KZA74_04965	KZA74_04580	KZA74_05370							KZA74_07890
KZA74_04970	KZA74_04590	KZA74_05305							KZA74_07935
KZA74_04980	KZA74_04600	KZA74_05105							KZA74_07970
KZA74_04985	KZA74_04645	KZA74_05100							KZA74_07975
KZA74_05000	KZA74_04650	KZA74_04930							KZA74_07980
KZA74_05020	KZA74_04660	KZA74_04910							KZA74_07985
KZA74_05085	KZA74_04875	KZA74_04895							KZA74_07990
KZA74_05100	KZA74_04880	KZA74_04885							KZA74_07995
KZA74_05105	KZA74_04885								KZA74_08000
KZA74_05270	KZA74_04930	KZA74_04660							KZA74_08005
KZA74_05275	KZA74_04935	KZA74_04650							KZA74_08015
KZA74_05305	KZA74_04965	KZA74_04590							KZA74_08020
KZA74_05330	KZA74_04970	KZA74_04555							KZA74_08025
KZA74_05335	KZA74_04975	KZA74_04550							KZA74_08045
KZA74_05395	KZA74_04980	KZA74_04435							KZA74_08230
KZA74_05400	KZA74_04985	KZA74_04105							KZA74_08320
KZA74_05405	KZA74_05085	KZA74_04100							KZA74_08405
KZA74_05410	KZA74_05100	KZA74_03970							KZA74_08410
KZA74_05470	KZA74_05105								KZA74_08415
KZA74_05490	KZA74_05275								KZA74_08425
KZA74_05640	KZA74_05330	KZA74_03685							KZA74_08430
KZA74_05645	KZA74_05335	KZA74_03660							KZA74_09005
KZA74_05650	KZA74_05365	KZA74_03650							KZA74_09090
KZA74_05655	KZA74_05370	KZA74_03635							KZA74_09105
KZA74_05660	KZA74_05375	KZA74_03480							KZA74_09700
KZA74_05675	KZA74_05395								KZA74_09705
KZA74_05685	KZA74_05400	KZA74_03300							KZA74_09860
KZA74_05690	KZA74_05405								KZA74_10000
KZA74_05695	KZA74_05410	KZA74_03140							KZA74_10030
KZA74_05720	KZA74_05470	KZA74_03135							KZA74_10045
KZA74_05725	KZA74_05490								KZA74_10050
KZA74_05745	KZA74_05720	KZA74_03010							KZA74_10055
KZA74_05805	KZA74_05725	KZA74_03005							KZA74_10060
KZA74_05815	KZA74_05745								KZA74_10065
KZA74_05850	KZA74_05770	KZA74_02990							KZA74_10070
KZA74_05865	KZA74_05790	KZA74_02880							KZA74_10420
KZA74_05910	KZA74_05805								KZA74_10460
KZA74_05935	KZA74_05815	KZA74_18440							KZA74_10470
KZA74_05940	KZA74_05865	KZA74_18445							KZA74_10490
KZA74_05945	KZA74_05910	KZA74_02395							KZA74_10505
KZA74_05975	KZA74_05935								KZA74_10510
KZA74_06035	KZA74_05940	KZA74_02170							KZA74_10575
KZA74_06105	KZA74_05945	KZA74_02020							KZA74_10580
KZA74_06160	KZA74_05975	KZA74_01990							KZA74_10585
KZA74_06190	KZA74_05985	KZA74_01985							KZA74_10590
KZA74_06195	KZA74_06035	KZA74_01980							KZA74_10630
KZA74_06270	KZA74_06105	KZA74_01975							KZA74_10640
KZA74_06300	KZA74_06160								KZA74_10650
KZA74_06305	KZA74_06190	KZA74_01830							KZA74_10775
KZA74_06320	KZA74_06195	KZA74_01730							KZA74_11085
KZA74_06325	KZA74_06270	KZA74_01725							KZA74_11100
KZA74_06330	KZA74_06295	KZA74_01685							KZA74_12205
KZA74_06340	KZA74_06300								KZA74_12255
KZA74_06365	KZA74_06320	KZA74_01620							KZA74_12260
KZA74_06660	KZA74_06330	KZA74_01610							KZA74_12270
KZA74_06665	KZA74_06340	KZA74_01560							KZA74_12275
KZA74_06670	KZA74_06660	KZA74_01555							KZA74_12615
KZA74_06690	KZA74_06665	KZA74_01545							KZA74_12620
KZA74_06725	KZA74_06670	KZA74_01490							KZA74_12625
KZA74_06730	KZA74_06690	KZA74_01480							KZA74_12875
KZA74_06735	KZA74_06725	KZA74_01375							KZA74_12925
KZA74_06740	KZA74_06730	KZA74_01295							KZA74_13330
KZA74_06745	KZA74_06735	KZA74_01290							KZA74_13380
KZA74_06750	KZA74_06740	KZA74_01275							KZA74_13445
KZA74_06755	KZA74_06745	KZA74_01240							KZA74_13450
KZA74_06760	KZA74_06750	KZA74_00825							KZA74_13550
KZA74_06765	KZA74_06755	KZA74_00750							KZA74_13680
KZA74_06775	KZA74_06760	KZA74_00720							KZA74_13955
KZA74_06835	KZA74_06765	KZA74_00685							KZA74_14160
KZA74_06840	KZA74_06775	KZA74_00480							KZA74_14215
KZA74_06925	KZA74_06835	KZA74_00300							KZA74_14220
KZA74_06935	KZA74_06840	KZA74_00295							KZA74_14230
KZA74_06940	KZA74_06925	KZA74_00155							KZA74_14260
KZA74_06950	KZA74_06935	KZA74_00130							KZA74_14265
KZA74_07015	KZA74_06940								KZA74_14295
KZA74_07025	KZA74_06950								KZA74_14310
KZA74_07050	KZA74_06980								KZA74_14315
KZA74_07060	KZA74_07015								KZA74_14350
KZA74_07120	KZA74_07050								KZA74_14355
KZA74_07345	KZA74_07055								KZA74_14360
KZA74_07370	KZA74_07060								KZA74_14370
KZA74_07375	KZA74_07345								KZA74_14375
KZA74_07470	KZA74_07370								KZA74_14460
KZA74_07775	KZA74_07375								KZA74_14465
KZA74_07780	KZA74_07470								KZA74_14490
KZA74_07785	KZA74_07775								KZA74_14495
KZA74_07880	KZA74_07780								KZA74_14510
KZA74_07885	KZA74_07785								KZA74_14535
KZA74_07890	KZA74_07885								KZA74_14540
KZA74_07935	KZA74_07890								KZA74_14545
KZA74_07945	KZA74_07935								KZA74_14550
KZA74_07970	KZA74_07945								KZA74_14575
KZA74_07975	KZA74_07970								KZA74_14590
KZA74_07980	KZA74_07975								KZA74_14605
KZA74_07985	KZA74_07980								KZA74_14680
KZA74_07990	KZA74_07985								KZA74_14705
KZA74_07995	KZA74_07990								KZA74_14710
KZA74_08000	KZA74_07995								KZA74_14715
KZA74_08005	KZA74_08000								KZA74_14870
KZA74_08015	KZA74_08005								KZA74_14880
KZA74_08020	KZA74_08015								KZA74_14885
KZA74_08025	KZA74_08020								KZA74_14890
KZA74_08045	KZA74_08025								KZA74_14895
KZA74_08230	KZA74_08045								KZA74_14900
KZA74_08320	KZA74_08230								KZA74_14905
KZA74_08405	KZA74_08320								KZA74_14910
KZA74_08410	KZA74_08335								KZA74_14915
KZA74_08415	KZA74_08405								KZA74_14920
KZA74_08425	KZA74_08410								KZA74_14925
KZA74_08430	KZA74_08415								KZA74_14930
KZA74_09005	KZA74_08425								KZA74_14965
KZA74_09090	KZA74_08430								KZA74_15205
KZA74_09105	KZA74_09005								KZA74_15265
KZA74_09700	KZA74_09090								KZA74_15275
KZA74_09705	KZA74_09105								KZA74_15280
KZA74_09735	KZA74_09700								KZA74_15330
KZA74_09860	KZA74_09705								KZA74_15395
KZA74_10000	KZA74_09770								KZA74_15405
KZA74_10030	KZA74_09860								KZA74_15410
KZA74_10045	KZA74_10000								KZA74_15430
KZA74_10050	KZA74_10030								KZA74_15435
KZA74_10055	KZA74_10045								KZA74_15455
KZA74_10060	KZA74_10050								KZA74_15480
KZA74_10065	KZA74_10055								KZA74_15485
KZA74_10070	KZA74_10060								KZA74_15510
KZA74_10420	KZA74_10065								KZA74_15520
KZA74_10460	KZA74_10070								KZA74_15545
KZA74_10470	KZA74_10420								KZA74_15680
KZA74_10490	KZA74_10460								KZA74_15735
KZA74_10500	KZA74_10470								KZA74_15745
KZA74_10505	KZA74_10490								KZA74_15765
KZA74_10510	KZA74_10500								KZA74_15775
KZA74_10520	KZA74_10505								KZA74_15780
KZA74_10525	KZA74_10510								KZA74_15795
KZA74_10575	KZA74_10525								KZA74_15800
KZA74_10580	KZA74_10535								KZA74_15900
KZA74_10585	KZA74_10575								KZA74_15915
KZA74_10590	KZA74_10580								KZA74_15920
KZA74_10630	KZA74_10585								KZA74_15925
KZA74_10640	KZA74_10590								KZA74_15935
KZA74_10650	KZA74_10630								KZA74_16035
KZA74_10770	KZA74_10640								KZA74_16120
KZA74_10775	KZA74_10650								KZA74_16135
KZA74_11085	KZA74_10770								KZA74_16140
KZA74_11100	KZA74_10775								KZA74_16155
KZA74_12205	KZA74_10810								KZA74_16160
KZA74_12250	KZA74_11070								KZA74_16165
KZA74_12255	KZA74_11085								KZA74_16170
KZA74_12260	KZA74_11100								KZA74_16185
KZA74_12270	KZA74_11500								KZA74_16290
KZA74_12275	KZA74_12205								KZA74_16320
KZA74_12360	KZA74_12250								KZA74_16420
KZA74_12535	KZA74_12255								KZA74_16520
KZA74_12540	KZA74_12260								KZA74_16540
KZA74_12610	KZA74_12270								KZA74_16550
KZA74_12615	KZA74_12275								KZA74_16560
KZA74_12620	KZA74_12360								KZA74_16620
KZA74_12625	KZA74_12535								KZA74_16640
KZA74_12875	KZA74_12540								KZA74_16645
KZA74_12925	KZA74_12610								KZA74_16665
KZA74_13330	KZA74_12615								KZA74_16670
KZA74_13380	KZA74_12620								KZA74_16700
KZA74_13440	KZA74_12625								KZA74_16705
KZA74_13445	KZA74_12875								KZA74_16715
KZA74_13450	KZA74_12925								KZA74_16720
KZA74_13455	KZA74_13320								KZA74_16735
KZA74_13510	KZA74_13330								KZA74_16740
KZA74_13550	KZA74_13375								KZA74_16745
KZA74_13660	KZA74_13380								KZA74_16770
KZA74_13670	KZA74_13445								KZA74_16820
KZA74_13675	KZA74_13450								KZA74_16825
KZA74_13680	KZA74_13455								KZA74_16860
KZA74_13775	KZA74_13510								KZA74_16980
KZA74_13955	KZA74_13550								KZA74_16985
KZA74_14115	KZA74_13565								KZA74_16990
KZA74_14125	KZA74_13660								KZA74_16995
KZA74_14160	KZA74_13680								KZA74_17000
KZA74_14215	KZA74_13755								KZA74_17005
KZA74_14220	KZA74_13955								KZA74_17010
KZA74_14230	KZA74_14160								KZA74_17015
KZA74_14260	KZA74_14215								KZA74_17080
KZA74_14265	KZA74_14220								KZA74_17100
KZA74_14295	KZA74_14230								KZA74_17105
KZA74_14310	KZA74_14250								KZA74_17180
KZA74_14315	KZA74_14260								KZA74_17185
KZA74_14350	KZA74_14265								KZA74_17250
KZA74_14355	KZA74_14290								KZA74_17260
KZA74_14360	KZA74_14295								KZA74_17290
KZA74_14370	KZA74_14310								KZA74_17295
KZA74_14375	KZA74_14315								KZA74_17300
KZA74_14390	KZA74_14350								KZA74_17415
KZA74_14460	KZA74_14355								KZA74_17435
KZA74_14465	KZA74_14360								KZA74_17580
KZA74_14490	KZA74_14370								KZA74_17595
KZA74_14495	KZA74_14375								KZA74_17635
KZA74_14505	KZA74_14390								KZA74_17640
KZA74_14510	KZA74_14460								KZA74_17645
KZA74_14535	KZA74_14465								KZA74_17650
KZA74_14540	KZA74_14490								KZA74_17655
KZA74_14545	KZA74_14495								KZA74_17660
KZA74_14550	KZA74_14510								KZA74_17665
KZA74_14575	KZA74_14535								KZA74_17670
KZA74_14590	KZA74_14540								KZA74_17675
KZA74_14595	KZA74_14545								KZA74_17715
KZA74_14605	KZA74_14550								KZA74_17720
KZA74_14680	KZA74_14575								KZA74_18100
KZA74_14685	KZA74_14585								KZA74_18105
KZA74_14705	KZA74_14590								KZA74_18140
KZA74_14710	KZA74_14595								KZA74_18145
KZA74_14715	KZA74_14605								KZA74_18150
KZA74_14755	KZA74_14680								KZA74_18155
KZA74_14775	KZA74_14685								KZA74_18160
KZA74_14785	KZA74_14705								KZA74_18170
KZA74_14845	KZA74_14710								KZA74_18175
KZA74_14870	KZA74_14715								KZA74_18180
KZA74_14875	KZA74_14755								KZA74_18195
KZA74_14880	KZA74_14775								KZA74_18255
KZA74_14885	KZA74_14785								KZA74_18325
KZA74_14890	KZA74_14845								KZA74_18330
KZA74_14895	KZA74_14870								KZA74_18335
KZA74_14900	KZA74_14875								KZA74_18410
KZA74_14905	KZA74_14880								KZA74_18415
KZA74_14910	KZA74_14885								KZA74_18520
KZA74_14915	KZA74_14890								KZA74_18525
KZA74_14920	KZA74_14895								KZA74_18535
KZA74_14925	KZA74_14900								KZA74_19405
KZA74_14930	KZA74_14905								KZA74_19430
KZA74_14945	KZA74_14910								KZA74_18845
KZA74_14950	KZA74_14915								KZA74_18915
KZA74_14955	KZA74_14920								KZA74_18985
KZA74_14965	KZA74_14925								KZA74_18990
KZA74_15015	KZA74_14930								KZA74_19005
KZA74_15020	KZA74_14945
KZA74_15180	KZA74_14955
KZA74_15205	KZA74_14965
KZA74_15265	KZA74_15015
KZA74_15275	KZA74_15140
KZA74_15280	KZA74_15205
KZA74_15320	KZA74_15265
KZA74_15325	KZA74_15270
KZA74_15330	KZA74_15275
KZA74_15375	KZA74_15280
KZA74_15385	KZA74_15330
KZA74_15390	KZA74_15375
KZA74_15395	KZA74_15385
KZA74_15405	KZA74_15390
KZA74_15410	KZA74_15395
KZA74_15420	KZA74_15405
KZA74_15425	KZA74_15410
KZA74_15430	KZA74_15425
KZA74_15435	KZA74_15430
KZA74_15455	KZA74_15435
KZA74_15480	KZA74_15455
KZA74_15485	KZA74_15460
KZA74_15510	KZA74_15480
KZA74_15515	KZA74_15485
KZA74_15520	KZA74_15495
KZA74_15525	KZA74_15510
KZA74_15545	KZA74_15515
KZA74_15565	KZA74_15520
KZA74_15670	KZA74_15525
KZA74_15680	KZA74_15545
KZA74_15735	KZA74_15565
KZA74_15740	KZA74_15680
KZA74_15745	KZA74_15715
KZA74_15765	KZA74_15725
KZA74_15775	KZA74_15735
KZA74_15780	KZA74_15740
KZA74_15785	KZA74_15745
KZA74_15790	KZA74_15765
KZA74_15795	KZA74_15775
KZA74_15800	KZA74_15780
KZA74_15900	KZA74_15785
KZA74_15915	KZA74_15790
KZA74_15920	KZA74_15795
KZA74_15925	KZA74_15800
KZA74_15930	KZA74_15900
KZA74_15935	KZA74_15905
KZA74_15940	KZA74_15915
KZA74_15960	KZA74_15920
KZA74_15980	KZA74_15925
KZA74_15985	KZA74_15930
KZA74_16035	KZA74_15935
KZA74_16040	KZA74_15940
KZA74_16075	KZA74_15980
KZA74_16120	KZA74_15985
KZA74_16135	KZA74_16020
KZA74_16140	KZA74_16035
KZA74_16155	KZA74_16040
KZA74_16160	KZA74_16060
KZA74_16165	KZA74_16065
KZA74_16170	KZA74_16075
KZA74_16185	KZA74_16120
KZA74_16235	KZA74_16135
KZA74_16275	KZA74_16140
KZA74_16290	KZA74_16155
KZA74_16320	KZA74_16160
KZA74_16335	KZA74_16165
KZA74_16340	KZA74_16170
KZA74_16350	KZA74_16185
KZA74_16420	KZA74_16235
KZA74_16520	KZA74_16270
KZA74_16540	KZA74_16275
KZA74_16550	KZA74_16290
KZA74_16560	KZA74_16310
KZA74_16585	KZA74_16320
KZA74_16620	KZA74_16335
KZA74_16625	KZA74_16340
KZA74_16635	KZA74_16345
KZA74_16640	KZA74_16350
KZA74_16645	KZA74_16420
KZA74_16665	KZA74_16520
KZA74_16670	KZA74_16530
KZA74_16700	KZA74_16540
KZA74_16705	KZA74_16550
KZA74_16710	KZA74_16560
KZA74_16715	KZA74_16620
KZA74_16720	KZA74_16635
KZA74_16735	KZA74_16640
KZA74_16740	KZA74_16645
KZA74_16745	KZA74_16665
KZA74_16770	KZA74_16670
KZA74_16790	KZA74_16685
KZA74_16820	KZA74_16700
KZA74_16825	KZA74_16705
KZA74_16860	KZA74_16715
KZA74_16885	KZA74_16720
KZA74_16980	KZA74_16735
KZA74_16985	KZA74_16740
KZA74_16990	KZA74_16745
KZA74_16995	KZA74_16770
KZA74_17000	KZA74_16790
KZA74_17005	KZA74_16820
KZA74_17010	KZA74_16825
KZA74_17015	KZA74_16860
KZA74_17080	KZA74_16885
KZA74_17100	KZA74_16980
KZA74_17105	KZA74_16985
KZA74_17120	KZA74_16990
KZA74_17130	KZA74_16995
KZA74_17170	KZA74_17000
KZA74_17180	KZA74_17005
KZA74_17185	KZA74_17010
KZA74_17205	KZA74_17015
KZA74_17215	KZA74_17050
KZA74_17220	KZA74_17080
KZA74_17225	KZA74_17100
KZA74_17230	KZA74_17105
KZA74_17245	KZA74_17120
KZA74_17250	KZA74_17130
KZA74_17255	KZA74_17165
KZA74_17260	KZA74_17170
KZA74_17290	KZA74_17180
KZA74_17295	KZA74_17185
KZA74_17300	KZA74_17205
KZA74_17310	KZA74_17215
KZA74_17415	KZA74_17220
KZA74_17435	KZA74_17225
KZA74_17580	KZA74_17230
KZA74_17595	KZA74_17250
KZA74_17605	KZA74_17255
KZA74_17635	KZA74_17260
KZA74_17640	KZA74_17290
KZA74_17645	KZA74_17295
KZA74_17650	KZA74_17300
KZA74_17655	KZA74_17415
KZA74_17660	KZA74_17435
KZA74_17665	KZA74_17570
KZA74_17670	KZA74_17575
KZA74_17675	KZA74_17580
KZA74_17680	KZA74_17595
KZA74_17690	KZA74_17635
KZA74_17695	KZA74_17640
KZA74_17715	KZA74_17645
KZA74_17720	KZA74_17650
KZA74_17755	KZA74_17655
KZA74_17770	KZA74_17660
KZA74_18085	KZA74_17665
KZA74_18090	KZA74_17670
KZA74_18095	KZA74_17675
KZA74_18100	KZA74_17715
KZA74_18105	KZA74_17720
KZA74_18110	KZA74_17755
KZA74_18115	KZA74_18085
KZA74_18140	KZA74_18090
KZA74_18145	KZA74_18095
KZA74_18150	KZA74_18100
KZA74_18155	KZA74_18105
KZA74_18160	KZA74_18110
KZA74_18165	KZA74_18115
KZA74_18170	KZA74_18120
KZA74_18175	KZA74_18140
KZA74_18180	KZA74_18145
KZA74_18195	KZA74_18150
KZA74_18255	KZA74_18155
KZA74_18270	KZA74_18160
KZA74_18325	KZA74_18165
KZA74_18330	KZA74_18170
KZA74_18335	KZA74_18175
KZA74_18410	KZA74_18180
KZA74_18415	KZA74_18195
KZA74_18440	KZA74_18200
KZA74_18445	KZA74_18250
KZA74_18520	KZA74_18255
KZA74_18525	KZA74_18270
KZA74_18535	KZA74_18325
KZA74_19405	KZA74_18330
KZA74_19430	KZA74_18335
KZA74_18595	KZA74_18410
KZA74_18760	KZA74_18415
KZA74_18845	KZA74_18440
KZA74_18850	KZA74_18445
KZA74_18915	KZA74_18520
KZA74_18985	KZA74_18525
KZA74_18990	KZA74_18535
KZA74_19005	KZA74_19385
	KZA74_19405
	KZA74_19430
	KZA74_18760
	KZA74_18845
	KZA74_18915
	KZA74_18930
	KZA74_18985
	KZA74_18990
	KZA74_19005
	KZA74_19225
